# Supplementary material for: Rhodium diamidobenzene complexes: a tale of different substituents on the diamidobenzene ligand
Source: Chem Sci. 2022 Jul 21;13(35):10532–45. doi: 10.1039/d2sc03227a (PMC9473529; doi:10.1039/d2sc03227a)
Supplement: SC-013-D2SC03227A-s002 [file SC-013-D2SC03227A-s002.cif]

# Electronic Supplementary Material (ESI) for Chemical Science.
# This journal is © The Royal Society of Chemistry 2022

####################################################################### 
# 
# This file contains crystal structure data downloaded from the 
# Cambridge Structural Database (CSD) hosted by the Cambridge 
# Crystallographic Data Centre (CCDC).
# 
# Full information about CCDC data access policies and citation 
# guidelines are available at http://www.ccdc.cam.ac.uk/access/V1 
# 
# Audit and citation data items may have been added by the CCDC. 
# Please retain this information to preserve the provenance of 
# this file and to allow appropriate attribution of the data. 
# 
#######################################################################

data_bip271_a
_database_code_depnum_ccdc_archive 'CCDC 2174168'
loop_
_audit_author_name
_audit_author_address
'Uta Albold'
;Freie Universitaet Berlin
Germany
;
_audit_update_record             
;
2022-05-22 deposited with the CCDC.	2022-07-15 downloaded from the CCDC.
;

_audit_creation_method           SHELXL-2014/7
_shelx_SHELXL_version_number     2014/7
_chemical_name_systematic        ?
_chemical_name_common            ?
_chemical_melting_point          ?
_chemical_formula_moiety         ?
_chemical_formula_sum            'C18 H25 N2 O4 Rh S2'
_chemical_formula_weight         500.43

loop_
_atom_type_symbol
_atom_type_description
_atom_type_scat_dispersion_real
_atom_type_scat_dispersion_imag
_atom_type_scat_source
C C 0.0033 0.0016 'International Tables Vol C Tables 4.2.6.8 and 6.1.1.4'
H H 0.0000 0.0000 'International Tables Vol C Tables 4.2.6.8 and 6.1.1.4'
N N 0.0061 0.0033 'International Tables Vol C Tables 4.2.6.8 and 6.1.1.4'
O O 0.0106 0.0060 'International Tables Vol C Tables 4.2.6.8 and 6.1.1.4'
S S 0.1246 0.1234 'International Tables Vol C Tables 4.2.6.8 and 6.1.1.4'
Rh Rh -1.1178 0.9187 'International Tables Vol C Tables 4.2.6.8 and 6.1.1.4'

_space_group_crystal_system      orthorhombic
_space_group_IT_number           62
_space_group_name_H-M_alt        'P n m a'
_space_group_name_Hall           '-P 2ac 2n'

_shelx_space_group_comment       
;
The symmetry employed for this shelxl refinement is uniquely defined
by the following loop, which should always be used as a source of
symmetry information in preference to the above space-group names.
They are only intended as comments.
;

loop_
_space_group_symop_operation_xyz
'x, y, z'
'-x+1/2, -y, z+1/2'
'-x, y+1/2, -z'
'x+1/2, -y+1/2, -z+1/2'
'-x, -y, -z'
'x-1/2, y, -z-1/2'
'x, -y-1/2, z'
'-x-1/2, y-1/2, z-1/2'

_cell_length_a                   13.6126(12)
_cell_length_b                   17.3901(15)
_cell_length_c                   7.9408(7)
_cell_angle_alpha                90
_cell_angle_beta                 90
_cell_angle_gamma                90
_cell_volume                     1879.8(3)
_cell_formula_units_Z            4
_cell_measurement_temperature    104(2)
_cell_measurement_reflns_used    2302
_cell_measurement_theta_min      2.342
_cell_measurement_theta_max      28.316

_exptl_crystal_description       block
_exptl_crystal_colour            black
_exptl_crystal_density_meas      ?
_exptl_crystal_density_method    ?
_exptl_crystal_density_diffrn    1.768
_exptl_crystal_F_000             1024
_exptl_transmission_factor_min   ?
_exptl_transmission_factor_max   ?
_exptl_crystal_size_max          0.38
_exptl_crystal_size_mid          0.17
_exptl_crystal_size_min          0.12
_exptl_absorpt_coefficient_mu    1.159
_shelx_estimated_absorpt_T_min   ?
_shelx_estimated_absorpt_T_max   ?
_exptl_absorpt_correction_type   multi-scan
_exptl_absorpt_correction_T_min  0.6670
_exptl_absorpt_correction_T_max  0.7457
_exptl_absorpt_process_details   'Blessing, 1995'
_exptl_absorpt_special_details   ?
_diffrn_ambient_temperature      104(2)
_diffrn_radiation_wavelength     0.71073
_diffrn_radiation_type           MoK\a
_diffrn_source                   ?
_diffrn_measurement_device_type  'Bruker Venture D8'
_diffrn_measurement_method       'omega + phi scans'
_diffrn_detector_area_resol_mean ?
_diffrn_reflns_number            55638
_diffrn_reflns_av_unetI/netI     0.0091
_diffrn_reflns_av_R_equivalents  0.0307
_diffrn_reflns_limit_h_min       -18
_diffrn_reflns_limit_h_max       18
_diffrn_reflns_limit_k_min       -23
_diffrn_reflns_limit_k_max       23
_diffrn_reflns_limit_l_min       -10
_diffrn_reflns_limit_l_max       10
_diffrn_reflns_theta_min         2.342
_diffrn_reflns_theta_max         28.316
_diffrn_reflns_theta_full        25.242
_diffrn_measured_fraction_theta_max 0.999
_diffrn_measured_fraction_theta_full 1.000
_diffrn_reflns_Laue_measured_fraction_max 0.999
_diffrn_reflns_Laue_measured_fraction_full 1.000
_diffrn_reflns_point_group_measured_fraction_max 0.999
_diffrn_reflns_point_group_measured_fraction_full 1.000
_reflns_number_total             2410
_reflns_number_gt                2302
_reflns_threshold_expression     'I > 2\s(I)'
_reflns_Friedel_coverage         0.000
_reflns_Friedel_fraction_max     .
_reflns_Friedel_fraction_full    .

_reflns_special_details          
;
 Reflections were merged by SHELXL according to the crystal
 class for the calculation of statistics and refinement.
 
 _reflns_Friedel_fraction is defined as the number of unique
 Friedel pairs measured divided by the number that would be
 possible theoretically, ignoring centric projections and
 systematic absences.
;

_computing_data_collection       'APEX2 (Bruker, 2012)'
_computing_cell_refinement       'APEX2 (Bruker, 2012)'
_computing_data_reduction        'Saint + (Bruker, 2009)'
_computing_structure_solution    'intrinsic phasing'
_computing_structure_refinement  'SHELXL-2014/7 (Sheldrick, 2014)'
_computing_molecular_graphics    'Diamond 3D, Version 4.0 (Brandenburg, 2014)'
_computing_publication_material  shelxle
_refine_special_details          ?
_refine_ls_structure_factor_coef Fsqd
_refine_ls_matrix_type           full
_refine_ls_weighting_scheme      calc
_refine_ls_weighting_details     
'w=1/[\s^2^(Fo^2^)+(0.0263P)^2^+1.9605P] where P=(Fo^2^+2Fc^2^)/3'
_atom_sites_solution_primary     ?
_atom_sites_solution_secondary   ?
_atom_sites_solution_hydrogens   geom
_refine_ls_hydrogen_treatment    constr
_refine_ls_extinction_method     none
_refine_ls_extinction_coef       .
_refine_ls_number_reflns         2410
_refine_ls_number_parameters     131
_refine_ls_number_restraints     0
_refine_ls_R_factor_all          0.0198
_refine_ls_R_factor_gt           0.0182
_refine_ls_wR_factor_ref         0.0492
_refine_ls_wR_factor_gt          0.0485
_refine_ls_goodness_of_fit_ref   1.079
_refine_ls_restrained_S_all      1.079
_refine_ls_shift/su_max          0.002
_refine_ls_shift/su_mean         0.000

loop_
_atom_site_label
_atom_site_type_symbol
_atom_site_fract_x
_atom_site_fract_y
_atom_site_fract_z
_atom_site_U_iso_or_equiv
_atom_site_adp_type
_atom_site_occupancy
_atom_site_site_symmetry_order
_atom_site_calc_flag
_atom_site_refinement_flags_posn
_atom_site_refinement_flags_adp
_atom_site_refinement_flags_occupancy
_atom_site_disorder_assembly
_atom_site_disorder_group
Rh1 Rh 0.56159(2) 0.2500 0.34235(2) 0.00448(6) Uani 1 2 d S T P . .
C1 C 0.72547(10) 0.29075(8) 0.57063(17) 0.0070(3) Uani 1 1 d . . . . .
N1 N 0.64316(9) 0.32325(7) 0.48863(15) 0.0068(2) Uani 1 1 d . . . . .
O1 O 0.50755(8) 0.41629(6) 0.48245(15) 0.0115(2) Uani 1 1 d . . . . .
S1 S 0.60846(3) 0.41096(2) 0.53457(4) 0.00730(8) Uani 1 1 d . . . . .
O2 O 0.63128(8) 0.42945(6) 0.70769(14) 0.0124(2) Uani 1 1 d . . . . .
C2 C 0.80262(11) 0.33017(9) 0.64839(18) 0.0101(3) Uani 1 1 d . . . . .
H2 H 0.8031 0.3848 0.6486 0.012 Uiso 1 1 calc R U . . .
C7 C 0.42029(10) 0.20805(8) 0.24277(18) 0.0078(3) Uani 1 1 d . . . . .
C6 C 0.49772(11) 0.18258(8) 0.13683(18) 0.0082(3) Uani 1 1 d . . . . .
C5 C 0.54729(15) 0.2500 0.0733(3) 0.0086(4) Uani 1 2 d S T P . .
C4 C 0.67806(11) 0.47405(8) 0.4067(2) 0.0124(3) Uani 1 1 d . . . . .
H4A H 0.6713 0.4589 0.2883 0.019 Uiso 1 1 calc R U . . .
H4B H 0.7474 0.4714 0.4396 0.019 Uiso 1 1 calc R U . . .
H4C H 0.6540 0.5268 0.4212 0.019 Uiso 1 1 calc R U . . .
C3 C 0.87861(11) 0.29016(9) 0.72536(19) 0.0113(3) Uani 1 1 d . . . . .
H3 H 0.9307 0.3174 0.7781 0.014 Uiso 1 1 calc R U . . .
C10 C 0.34267(11) 0.16072(9) 0.32434(19) 0.0108(3) Uani 1 1 d . . . . .
H10A H 0.2789 0.1724 0.2730 0.016 Uiso 1 1 calc R U . . .
H10B H 0.3403 0.1725 0.4449 0.016 Uiso 1 1 calc R U . . .
H10C H 0.3577 0.1061 0.3088 0.016 Uiso 1 1 calc R U . . .
C9 C 0.51888(12) 0.10145(8) 0.0842(2) 0.0126(3) Uani 1 1 d . . . . .
H9A H 0.4823 0.0896 -0.0189 0.019 Uiso 1 1 calc R U . . .
H9B H 0.4987 0.0661 0.1739 0.019 Uiso 1 1 calc R U . . .
H9C H 0.5894 0.0956 0.0632 0.019 Uiso 1 1 calc R U . . .
C8 C 0.62725(16) 0.2500 -0.0540(3) 0.0130(4) Uani 1 2 d S T P . .
H8A H 0.5996 0.2395 -0.1656 0.019 Uiso 0.5 1 calc R U P . .
H8B H 0.6754 0.2101 -0.0256 0.019 Uiso 0.5 1 calc R U P . .
H8C H 0.6596 0.3004 -0.0548 0.019 Uiso 0.5 1 calc R U P . .

loop_
_atom_site_aniso_label
_atom_site_aniso_U_11
_atom_site_aniso_U_22
_atom_site_aniso_U_33
_atom_site_aniso_U_23
_atom_site_aniso_U_13
_atom_site_aniso_U_12
Rh1 0.00490(8) 0.00462(8) 0.00392(8) 0.000 -0.00004(5) 0.000
C1 0.0073(6) 0.0096(7) 0.0042(6) -0.0001(5) 0.0014(5) 0.0005(5)
N1 0.0076(5) 0.0048(5) 0.0080(6) -0.0016(4) -0.0013(4) 0.0004(4)
O1 0.0090(5) 0.0089(5) 0.0165(6) -0.0020(4) -0.0001(4) 0.0018(4)
S1 0.00859(16) 0.00508(15) 0.00824(17) -0.00134(12) 0.00204(12) -0.00041(12)
O2 0.0172(5) 0.0115(5) 0.0084(5) -0.0041(4) 0.0018(4) -0.0005(4)
C2 0.0107(7) 0.0116(7) 0.0079(6) -0.0012(5) 0.0012(5) -0.0024(5)
C7 0.0070(6) 0.0108(7) 0.0056(6) -0.0001(5) -0.0026(5) -0.0012(5)
C6 0.0086(6) 0.0106(7) 0.0053(6) -0.0018(5) -0.0021(5) -0.0004(5)
C5 0.0073(9) 0.0131(9) 0.0053(9) 0.000 -0.0016(7) 0.000
C4 0.0155(7) 0.0081(6) 0.0136(7) 0.0007(6) 0.0044(6) -0.0024(5)
C3 0.0077(6) 0.0197(8) 0.0066(7) -0.0020(6) 0.0000(5) -0.0029(6)
C10 0.0088(6) 0.0146(7) 0.0092(7) 0.0013(5) -0.0007(5) -0.0030(5)
C9 0.0171(7) 0.0109(7) 0.0097(7) -0.0036(5) -0.0010(6) 0.0022(6)
C8 0.0111(10) 0.0190(10) 0.0087(10) 0.000 0.0023(8) 0.000

_geom_special_details            
;
 All esds (except the esd in the dihedral angle between two l.s. planes)
 are estimated using the full covariance matrix.  The cell esds are taken
 into account individually in the estimation of esds in distances, angles
 and torsion angles; correlations between esds in cell parameters are only
 used when they are defined by crystal symmetry.  An approximate (isotropic)
 treatment of cell esds is used for estimating esds involving l.s. planes.
;

loop_
_geom_bond_atom_site_label_1
_geom_bond_atom_site_label_2
_geom_bond_distance
_geom_bond_site_symmetry_2
_geom_bond_publ_flag
Rh1 N1 2.0506(12) . ?
Rh1 N1 2.0506(12) 7_565 ?
Rh1 C5 2.146(2) . ?
Rh1 C6 2.1895(14) . ?
Rh1 C6 2.1895(14) 7_565 ?
Rh1 C7 2.2040(14) . ?
Rh1 C7 2.2040(14) 7_565 ?
C1 C2 1.398(2) . ?
C1 N1 1.4138(18) . ?
C1 C1 1.417(3) 7_565 ?
N1 S1 1.6378(12) . ?
O1 S1 1.4376(11) . ?
S1 O2 1.4456(11) . ?
S1 C4 1.7701(15) . ?
C2 C3 1.388(2) . ?
C2 H2 0.9500 . ?
C7 C6 1.419(2) . ?
C7 C7 1.459(3) 7_565 ?
C7 C10 1.488(2) . ?
C6 C5 1.4438(18) . ?
C6 C9 1.499(2) . ?
C5 C6 1.4437(18) 7_565 ?
C5 C8 1.485(3) . ?
C4 H4A 0.9800 . ?
C4 H4B 0.9800 . ?
C4 H4C 0.9800 . ?
C3 C3 1.397(3) 7_565 ?
C3 H3 0.9500 . ?
C10 H10A 0.9800 . ?
C10 H10B 0.9800 . ?
C10 H10C 0.9800 . ?
C9 H9A 0.9800 . ?
C9 H9B 0.9800 . ?
C9 H9C 0.9800 . ?
C8 H8A 0.9800 . ?
C8 H8B 0.9800 . ?
C8 H8C 0.9800 . ?

loop_
_geom_angle_atom_site_label_1
_geom_angle_atom_site_label_2
_geom_angle_atom_site_label_3
_geom_angle
_geom_angle_site_symmetry_1
_geom_angle_site_symmetry_3
_geom_angle_publ_flag
N1 Rh1 N1 76.81(7) . 7_565 ?
N1 Rh1 C5 127.83(5) . . ?
N1 Rh1 C5 127.83(5) 7_565 . ?
N1 Rh1 C6 165.91(5) . . ?
N1 Rh1 C6 107.73(5) 7_565 . ?
C5 Rh1 C6 38.89(5) . . ?
N1 Rh1 C6 107.74(5) . 7_565 ?
N1 Rh1 C6 165.90(5) 7_565 7_565 ?
C5 Rh1 C6 38.89(5) . 7_565 ?
C6 Rh1 C6 64.75(8) . 7_565 ?
N1 Rh1 C7 151.82(5) . . ?
N1 Rh1 C7 118.04(5) 7_565 . ?
C5 Rh1 C7 64.12(6) . . ?
C6 Rh1 C7 37.70(5) . . ?
C6 Rh1 C7 64.10(5) 7_565 . ?
N1 Rh1 C7 118.04(5) . 7_565 ?
N1 Rh1 C7 151.82(5) 7_565 7_565 ?
C5 Rh1 C7 64.12(6) . 7_565 ?
C6 Rh1 C7 64.10(5) . 7_565 ?
C6 Rh1 C7 37.70(5) 7_565 7_565 ?
C7 Rh1 C7 38.66(7) . 7_565 ?
C2 C1 N1 127.06(13) . . ?
C2 C1 C1 119.37(8) . 7_565 ?
N1 C1 C1 113.57(7) . 7_565 ?
C1 N1 S1 119.89(10) . . ?
C1 N1 Rh1 116.21(9) . . ?
S1 N1 Rh1 123.27(7) . . ?
O1 S1 O2 117.69(7) . . ?
O1 S1 N1 105.75(6) . . ?
O2 S1 N1 110.92(7) . . ?
O1 S1 C4 107.84(7) . . ?
O2 S1 C4 107.03(7) . . ?
N1 S1 C4 107.16(7) . . ?
C3 C2 C1 120.56(14) . . ?
C3 C2 H2 119.7 . . ?
C1 C2 H2 119.7 . . ?
C6 C7 C7 108.18(8) . 7_565 ?
C6 C7 C10 127.79(13) . . ?
C7 C7 C10 123.59(8) 7_565 . ?
C6 C7 Rh1 70.60(8) . . ?
C7 C7 Rh1 70.67(4) 7_565 . ?
C10 C7 Rh1 130.30(10) . . ?
C7 C6 C5 107.51(13) . . ?
C7 C6 C9 126.97(13) . . ?
C5 C6 C9 125.23(13) . . ?
C7 C6 Rh1 71.71(8) . . ?
C5 C6 Rh1 68.91(10) . . ?
C9 C6 Rh1 129.45(10) . . ?
C6 C5 C6 108.58(18) 7_565 . ?
C6 C5 C8 125.48(9) 7_565 . ?
C6 C5 C8 125.48(9) . . ?
C6 C5 Rh1 72.20(10) 7_565 . ?
C6 C5 Rh1 72.20(10) . . ?
C8 C5 Rh1 127.67(15) . . ?
S1 C4 H4A 109.5 . . ?
S1 C4 H4B 109.5 . . ?
H4A C4 H4B 109.5 . . ?
S1 C4 H4C 109.5 . . ?
H4A C4 H4C 109.5 . . ?
H4B C4 H4C 109.5 . . ?
C2 C3 C3 120.07(9) . 7_565 ?
C2 C3 H3 120.0 . . ?
C3 C3 H3 120.0 7_565 . ?
C7 C10 H10A 109.5 . . ?
C7 C10 H10B 109.5 . . ?
H10A C10 H10B 109.5 . . ?
C7 C10 H10C 109.5 . . ?
H10A C10 H10C 109.5 . . ?
H10B C10 H10C 109.5 . . ?
C6 C9 H9A 109.5 . . ?
C6 C9 H9B 109.5 . . ?
H9A C9 H9B 109.5 . . ?
C6 C9 H9C 109.5 . . ?
H9A C9 H9C 109.5 . . ?
H9B C9 H9C 109.5 . . ?
C5 C8 H8A 109.5 . . ?
C5 C8 H8B 109.5 . . ?
H8A C8 H8B 109.5 . . ?
C5 C8 H8C 109.5 . . ?
H8A C8 H8C 109.5 . . ?
H8B C8 H8C 109.5 . . ?

_refine_diff_density_max         0.449
_refine_diff_density_min         -0.530
_refine_diff_density_rms         0.076

_shelx_res_file                  
;

    bip271_a.res created by SHELXL-2014/7


TITL bip271_a.res in Pnma
REM Old TITL bip271 in Pnma
REM SHELXT solution in Pnma
REM R1 0.045,  Rweak 0.002,  Alpha 0.043,  Orientation as input
REM Formula found by SHELXT:  C18 N2 O4 S2 Rh
CELL  0.71073  13.6126  17.3901   7.9408   90.000   90.000   90.000
ZERR    4.000   0.0012   0.0015   0.0007    0.000    0.000    0.000
LATT  1
SYMM 1/2-X, -Y, 1/2+Z
SYMM -X, 1/2+Y, -Z
SYMM 1/2+X, 1/2-Y, 1/2-Z
SFAC C H N O S RH
UNIT 72 100 8 16 8 4
TEMP -168.590
L.S. 10
BOND $H
LIST 4
ACTA
FMAP 2
PLAN 20
WGHT    0.026300    1.960500
FVAR       0.42317
RH1   6    0.561594    0.250000    0.342350    10.50000    0.00490    0.00462 =
         0.00392    0.00000   -0.00004    0.00000
C1    1    0.725465    0.290747    0.570630    11.00000    0.00734    0.00957 =
         0.00416   -0.00005    0.00141    0.00051
N1    3    0.643161    0.323254    0.488631    11.00000    0.00764    0.00479 =
         0.00802   -0.00156   -0.00128    0.00041
O1    4    0.507552    0.416286    0.482454    11.00000    0.00904    0.00886 =
         0.01646   -0.00201   -0.00014    0.00183
S1    5    0.608462    0.410959    0.534573    11.00000    0.00859    0.00508 =
         0.00824   -0.00134    0.00204   -0.00041
O2    4    0.631282    0.429455    0.707692    11.00000    0.01721    0.01146 =
         0.00842   -0.00407    0.00180   -0.00046
C2    1    0.802618    0.330172    0.648386    11.00000    0.01075    0.01161 =
         0.00793   -0.00123    0.00120   -0.00243
AFIX  43
H2    2    0.803055    0.384800    0.648563    11.00000   -1.20000
AFIX   0
C7    1    0.420288    0.208048    0.242773    11.00000    0.00702    0.01083 =
         0.00561   -0.00010   -0.00259   -0.00123
C6    1    0.497724    0.182584    0.136832    11.00000    0.00864    0.01058 =
         0.00532   -0.00181   -0.00209   -0.00042
C5    1    0.547291    0.250000    0.073267    10.50000    0.00731    0.01307 =
         0.00533    0.00000   -0.00161    0.00000
C4    1    0.678064    0.474049    0.406650    11.00000    0.01553    0.00814 =
         0.01358    0.00065    0.00445   -0.00241
AFIX 137
H4A   2    0.671341    0.458885    0.288349    11.00000   -1.50000
H4B   2    0.747363    0.471440    0.439598    11.00000   -1.50000
H4C   2    0.654021    0.526752    0.421181    11.00000   -1.50000
AFIX   0
C3    1    0.878611    0.290162    0.725357    11.00000    0.00766    0.01969 =
         0.00662   -0.00200    0.00005   -0.00287
AFIX  43
H3    2    0.930665    0.317446    0.778081    11.00000   -1.20000
AFIX   0
C10   1    0.342668    0.160719    0.324339    11.00000    0.00875    0.01463 =
         0.00916    0.00131   -0.00071   -0.00301
AFIX 137
H10A  2    0.278912    0.172398    0.273039    11.00000   -1.50000
H10B  2    0.340268    0.172515    0.444948    11.00000   -1.50000
H10C  2    0.357692    0.106067    0.308759    11.00000   -1.50000
AFIX   0
C9    1    0.518882    0.101454    0.084193    11.00000    0.01714    0.01092 =
         0.00969   -0.00356   -0.00100    0.00223
AFIX 137
H9A   2    0.482330    0.089598   -0.018912    11.00000   -1.50000
H9B   2    0.498717    0.066129    0.173922    11.00000   -1.50000
H9C   2    0.589427    0.095608    0.063164    11.00000   -1.50000
AFIX   0
C8    1    0.627254    0.250000   -0.054021    10.50000    0.01115    0.01903 =
         0.00873    0.00000    0.00234    0.00000
AFIX 137
H8A   2    0.599562    0.239514   -0.165600    10.50000   -1.50000
H8B   2    0.675372    0.210135   -0.025646    10.50000   -1.50000
H8C   2    0.659584    0.300351   -0.054794    10.50000   -1.50000
AFIX   0
HKLF 4

REM  bip271_a.res in Pnma
REM R1 =  0.0182 for    2302 Fo > 4sig(Fo)  and  0.0198 for all    2410 data
REM    131 parameters refined using      0 restraints

END

WGHT      0.0193      2.1247

REM Highest difference peak  0.449,  deepest hole -0.530,  1-sigma level  0.076
Q1    1   0.7297  0.2500  0.5682  10.50000  0.05    0.45
Q2    1   0.8775  0.2500  0.7228  10.50000  0.05    0.42
Q3    1   0.4166  0.2500  0.2458  10.50000  0.05    0.41
Q4    1   0.5159  0.2115  0.0905  11.00000  0.05    0.38
Q5    1   0.6429  0.4449  0.4695  11.00000  0.05    0.38
Q6    1   0.8381  0.3059  0.6886  11.00000  0.05    0.35
Q7    1   0.4529  0.1911  0.1771  11.00000  0.05    0.35
Q8    1   0.5090  0.1433  0.1093  11.00000  0.05    0.33
Q9    1   0.7657  0.3088  0.6137  11.00000  0.05    0.33
Q10   1   0.3815  0.1834  0.2900  11.00000  0.05    0.32
Q11   1   0.6834  0.3105  0.5273  11.00000  0.05    0.31
Q12   1   0.6318  0.3623  0.5070  11.00000  0.05    0.28
Q13   1   0.6195  0.4183  0.6337  11.00000  0.05    0.28
Q14   1   0.5553  0.4182  0.5027  11.00000  0.05    0.24
Q15   1   0.8033  0.3503  0.6444  11.00000  0.05    0.22
Q16   1   0.7195  0.4806  0.4215  11.00000  0.05    0.19
Q17   1   0.2819  0.2500  0.1765  10.50000  0.05    0.18
Q18   1   0.7158  0.4698  0.3743  11.00000  0.05    0.18
Q19   1   0.4340  0.0712  0.0289  11.00000  0.05    0.17
Q20   1   0.6600  0.4140  0.7353  11.00000  0.05    0.17
;
_shelx_res_checksum              69502

_shelx_hkl_file                  
;
   0   0   1    0.50    0.40
   0   0  -1    0.10    0.40
   0   0   2  525.85   11.30
   0   0  -2  548.65   11.60
   0   0  -3    2.70    1.30
   0   0   3    2.10    1.10
   0   0   4   26.40    3.10
   0   0  -4   25.90    3.20
   0   0  -5    2.20    2.40
   0   0   5    1.40    2.00
   0   0  -6 1882.71   39.60
   0   0   6 1850.11   38.40
   0   0  -7    2.00    3.80
   0   0   7   -0.80    3.20
   0   0  -8   23.50    6.10
   0   0  -9   -4.30    9.90
   0   0 -10 1090.49   32.10
   0   0 -10 1103.29   33.30
  -1   0   1 5618.34   97.19
   1   0  -1 5478.05   97.39
  -1   0   2  492.05   11.10
  -1   0   2  488.15   11.40
  -1   0   2  494.65   11.00
   1   0  -2  488.55   11.20
   1   0  -2  487.75   10.80
   1   0  -2  492.95   10.80
   1   0  -2  480.55   12.00
  -1   0  -2  514.35   10.50
  -1   0  -3   19.10    2.20
  -1   0   3   23.40    2.70
   1   0  -3   19.50    2.50
  -1   0   3   18.40    2.60
   1   0  -3   22.40    2.60
   1   0   3   22.00    2.20
   1   0   4    0.80    1.60
  -1   0  -4    3.20    1.70
  -1   0   4    3.30    1.90
   1   0  -4    4.70    2.00
  -1   0  -5 2686.23   52.09
   1   0   5 2754.02   51.59
   1   0  -5 2704.13   53.09
   1   0  -5 2728.83   54.99
  -1   0   5 2669.13   52.29
  -1   0   6  845.12   21.10
   1   0  -6  830.22   21.80
  -1   0  -6  823.32   20.90
  -1   0  -7 1257.67   30.40
   1   0  -7 1298.87   31.50
  -1   0   7 1330.67   30.40
   1   0  -8   12.30    5.50
  -1   0  -8    8.00    5.10
  -1   0  -8    2.10    4.20
  -1   0   8   10.50    5.10
  -1   0  -9  721.33   23.00
  -1   0  -9  733.23   23.70
   1   0  -9  690.53   24.00
   1   0 -10   83.19   12.40
  -1   0 -10   53.49    9.30
  -1   0 -10   59.39   10.50
  -2   0   0 5421.16   95.19
  -2   0   0 5401.56   95.39
   2   0   0 5569.14   96.49
   2   0  -1  158.58    5.00
  -2   0   1  159.28    5.20
  -2   0   1  158.68    6.30
  -2   0  -1  170.28    4.30
  -2   0   1  163.08    5.10
   2   0  -1  167.28    5.90
   2   0  -1  157.88    6.50
   2   0  -1  165.18    5.40
  -2   0   1  158.58    5.50
   2   0   1  166.28    4.30
   2   0  -2    6.50    1.40
  -2   0   2    7.60    1.50
   2   0  -2   12.40    2.90
  -2   0   2   10.10    1.70
  -2   0   2    9.60    2.10
  -2   0  -2   10.80    1.50
   2   0  -2    8.30    1.70
  -2   0   2    5.30    2.00
   2   0  -2    8.40    2.30
   2   0  -2    4.90    1.40
  -2   0   2    8.90    1.80
   2   0  -3  161.38    6.10
  -2   0   3  160.88    6.80
  -2   0   3  163.98    6.60
  -2   0   3  157.68    5.30
   2   0  -3  165.08    6.40
   2   0  -3  165.88    8.30
  -2   0  -3  166.88    5.40
  -2   0  -3  160.58    5.60
   2   0  -3  163.48    6.50
  -2   0   3  163.38    6.30
   2   0  -3  160.28    6.40
  -2   0  -4   68.19    4.30
   2   0  -4   53.09    4.70
  -2   0   4   72.49    5.50
  -2   0   4   62.29    4.70
   2   0  -4   62.79    7.00
   2   0  -4   58.69    4.70
   2   0  -4   64.99    4.90
  -2   0   4   58.59    4.30
  -2   0  -4   61.69    4.00
  -2   0   5 3243.98   61.89
   2   0  -5 3239.18   65.99
  -2   0   5 3204.88   60.19
  -2   0  -5 3208.68   61.09
   2   0  -5 3225.38   62.69
   2   0  -5 3262.37   60.79
  -2   0  -5 3164.48   60.49
   2   0  -5 3279.17   62.19
   2   0  -5 3207.38   61.19
   2   0  -6  911.51   23.30
  -2   0  -6  888.61   21.90
   2   0  -6  929.81   24.00
  -2   0  -6  906.01   22.30
  -2   0   6  915.91   22.90
   2   0  -6  907.71   27.40
  -2   0  -7  190.78    9.50
   2   0  -7  193.18   11.00
   2   0  -7  177.18   15.20
   2   0  -7  196.68   11.00
  -2   0   7  174.38    9.60
  -2   0  -7  175.08    9.40
   2   0  -8   82.39    9.60
   2   0  -8   77.99    9.80
  -2   0  -8   71.99    8.80
  -2   0   8   71.79    8.80
  -2   0  -8   87.99    8.30
  -2   0  -9    3.80    6.00
  -2   0  -9    6.50    5.70
   2   0  -9    5.30   13.60
   2   0  -9   13.50    7.30
  -2   0 -10  359.06   18.20
  -2   0 -10  380.86   19.80
   2   0 -10  412.56   28.00
   2   0 -10  401.56   21.90
  -3   0   0   -0.50    1.00
  -3   0   0   -1.00    1.70
   3   0   0    2.70    1.80
  -3   0   0    1.10    1.30
   3   0   0   -0.40    1.40
   3   0   0    0.40    1.10
  -3   0   0    1.60    1.00
  -3   0   0    1.90    1.00
   3   0   0   -0.10    0.90
  -3   0   1 2448.46   43.80
  -3   0  -1 2333.17   42.10
  -3   0   1 2310.97   44.00
   3   0  -1 2434.56   45.50
   3   0   1 2340.17   41.90
   3   0   1 2151.08   42.90
   3   0  -1 2404.56   46.90
   3   0  -1 2312.17   43.40
  -3   0   1 2449.55   44.90
  -3   0   1 2270.87   43.40
   3   0  -1 2374.56   44.30
  -3   0  -1 2342.67   42.40
   3   0   1 2305.57   42.10
  -3   0  -1 2380.96   43.60
  -3   0   1 2415.96   46.80
  -3   0  -1 2296.57   42.30
   3   0  -2 1364.96   27.70
  -3   0   2 1374.86   27.90
  -3   0   2 1397.66   30.60
  -3   0   2 1384.26   27.90
   3   0  -2 1382.26   31.40
  -3   0   2 1398.36   27.90
  -3   0   2 1395.76   29.00
  -3   0  -2 1365.06   26.30
   3   0  -2 1397.86   30.20
   3   0   2 1365.86   26.30
   3   0  -2 1350.46   28.40
  -3   0   3   78.29    5.80
  -3   0   3   76.89    5.70
  -3   0   3   90.79    4.80
   3   0  -3   77.89    4.90
   3   0  -3   85.29    5.10
   3   0  -3   86.49    7.40
  -3   0   3   80.99    4.90
  -3   0   3   81.19    4.90
  -3   0  -3   76.49    4.00
   3   0  -3   83.09    5.50
  -3   0   4 1954.80   39.60
   3   0  -4 1898.41   40.10
   3   0  -4 1938.71   44.00
  -3   0   4 1970.90   37.50
   3   0  -4 1969.80   40.10
  -3   0  -4 1916.71   37.40
   3   0  -4 1979.20   39.70
  -3   0   4 1948.31   40.30
  -3   0   4 1927.41   39.50
   3   0  -4 2008.60   39.20
  -3   0  -4 1936.01   38.00
   3   0  -5   38.50    4.60
   3   0  -5   39.60    4.80
   3   0  -5   43.20    5.30
  -3   0   5   28.90    4.20
  -3   0   5   32.80    4.70
  -3   0  -5   33.30    4.00
   3   0  -5   30.50    4.70
  -3   0  -5   30.40    4.00
  -3   0   5   32.10    4.10
   3   0  -5   29.40    7.10
  -3   0  -6 1550.84   33.10
   3   0  -6 1498.65   33.10
   3   0  -6 1544.75   40.50
   3   0  -6 1495.15   35.10
   3   0  -6 1511.25   35.20
  -3   0   6 1535.75   32.70
  -3   0   6 1561.04   34.50
   3   0  -6 1525.75   33.90
  -3   0   6 1469.85   33.80
  -3   0  -6 1545.15   32.70
  -3   0  -7  519.75   16.20
  -3   0   7  523.95   17.20
   3   0  -7  526.95   23.90
  -3   0  -7  524.45   16.20
   3   0  -7  533.85   18.40
   3   0  -7  498.65   18.40
   3   0  -8  589.94   28.40
  -3   0  -8  564.84   18.30
   3   0  -8  593.24   22.00
  -3   0  -8  580.74   18.40
  -3   0   8  573.64   19.40
   3   0  -8  567.14   21.10
   3   0  -9   79.49   17.20
  -3   0  -9   84.49    9.50
  -3   0  -9   98.49   10.50
   3   0  -9   69.99   10.60
   3   0  -9   84.39   11.70
  -3   0 -10  584.14   22.60
   3   0 -10  583.14   26.00
  -3   0 -10  560.14   22.90
   3   0 -10  657.03   39.40
  -3   0  10  599.64   23.80
  -4   0   0 2464.15   46.20
   4   0   0 2545.15   49.20
   4   0   0 2497.75   48.00
  -4   0   0 2481.15   49.70
  -4   0   0 2493.25   47.30
   4   0   0 2484.55   46.80
  -4   0   0 2494.45   46.90
   4   0   0 2497.35   46.10
  -4   0   0 2421.56   45.90
  -4   0   1 1674.43   32.90
   4   0  -1 1666.23   32.90
  -4   0  -1 1646.34   32.40
  -4   0  -1 1649.13   34.00
   4   0   1 1677.23   31.50
   4   0   1 1644.44   32.50
   4   0  -1 1705.43   33.10
  -4   0   1 1678.43   34.30
  -4   0   1 1661.03   33.10
   4   0  -1 1655.43   36.70
  -4   0   1 1717.13   33.80
   4   0   1 1691.53   31.50
  -4   0  -1 1674.73   31.70
   4   0  -1 1704.83   34.00
   4   0  -1 1716.53   35.40
  -4   0  -1 1687.03   32.20
   4   0   2  261.77    7.30
  -4   0   2  266.77    8.80
   4   0  -2  267.07    8.80
   4   0  -2  250.77    9.20
  -4   0  -2  282.97    7.60
  -4   0   2  256.27   11.10
   4   0  -2  259.57   11.80
  -4   0   2  278.27    9.20
   4   0  -2  260.47   10.80
   4   0  -2  265.67    8.80
  -4   0   2  283.67   10.10
  -4   0   2  269.77    8.90
   4   0  -3   81.99    6.00
  -4   0   3   81.89    5.40
   4   0  -3   75.49    5.30
  -4   0   3   88.49    5.50
  -4   0  -3   87.59    4.40
  -4   0   3   78.29    6.40
  -4   0   3   83.89    5.50
   4   0  -3   82.99    5.50
   4   0  -3   81.69    8.10
  -4   0   3   88.19    7.30
   4   0   3   87.09    4.50
  -4   0  -4 2157.18   42.20
   4   0  -4 2184.48   45.70
   4   0  -4 2207.28   50.39
  -4   0   4 2181.18   44.50
  -4   0   4 2251.87   44.40
  -4   0  -4 2194.28   41.80
  -4   0   4 2219.88   45.90
  -4   0   4 2187.38   43.00
   4   0  -4 2204.58   45.10
  -4   0   4 2188.38   46.30
   4   0  -4 2219.38   45.20
   4   0  -4 2172.18   44.20
  -4   0  -5 2120.69   41.30
   4   0  -5 2105.99   45.10
  -4   0   5 2111.19   44.10
   4   0  -5 2100.39   44.70
   4   0  -5 2112.99   44.30
  -4   0   5 2064.59   44.60
   4   0  -5 2118.09   50.49
  -4   0  -5 2123.69   41.90
   4   0  -5 2056.49   43.20
   4   0  -6   54.79    6.70
   4   0  -6   41.50    6.50
   4   0  -6   55.09   10.30
  -4   0   6   53.29    6.60
  -4   0   6   55.09    6.50
  -4   0  -6   45.90    5.30
   4   0  -6   43.00    5.80
  -4   0  -6   54.49    5.40
   4   0  -6   43.90    5.90
   4   0  -7  516.95   25.30
  -4   0  -7  498.25   15.70
   4   0  -7  501.85   16.90
   4   0  -7  491.95   17.50
  -4   0   7  494.85   16.00
  -4   0  -7  527.45   16.20
   4   0  -7  487.65   18.40
  -4   0   7  533.15   19.60
   4   0  -7  506.45   19.20
   4   0  -8   34.20    7.20
  -4   0  -8   25.10    5.90
   4   0  -8   31.50    7.30
   4   0  -8   29.30    8.30
  -4   0   8   28.90    6.40
   4   0  -8   29.40    6.30
  -4   0  -8   34.90    6.00
   4   0  -9   11.50    8.20
  -4   0  -9   35.50    7.30
   4   0  -9   12.00   15.40
  -4   0  -9   27.20    7.10
   4   0  -9   17.30   12.70
  -4   0   9   28.20    7.80
   4   0 -10  -25.90   13.10
  -4   0 -10   11.90    8.30
   4   0 -10   12.80   10.40
   4   0 -10   27.70   22.10
  -4   0  10   29.00   10.10
   5   0   0    1.80    1.70
  -5   0   0    4.80    2.10
   5   0   0    5.50    2.50
   5   0   0   -0.50    1.70
  -5   0   0    1.40    2.50
  -5   0   0    2.20    1.80
  -5   0   0    1.50    1.50
   5   0   0    1.90    2.70
  -5   0   0    1.90    1.50
  -5   0  -1 1390.96   27.50
   5   0  -1 1374.86   29.70
  -5   0   1 1374.06   28.80
  -5   0   1 1352.86   29.40
  -5   0   1 1364.16   30.10
   5   0   1 1368.36   27.10
  -5   0  -1 1379.06   28.10
   5   0  -1 1373.66   28.60
   5   0   1 1341.97   28.60
   5   0  -1 1401.66   33.10
   5   0  -1 1359.16   31.40
   5   0   1 1414.26   27.40
  -5   0  -1 1337.37   28.20
  -5   0  -1 1375.46   30.60
  -5   0   1 1361.86   33.00
   5   0  -1 1366.16   28.40
  -5   0   1 1368.16   28.50
   5   0   1 1347.57   26.90
   5   0  -2 2181.58   47.50
   5   0  -2 2217.98   45.00
  -5   0   2 2157.58   43.50
  -5   0   2 2202.88   45.40
  -5   0   2 2215.48   44.30
   5   0   2 2128.39   41.20
  -5   0   2 2249.27   44.00
   5   0  -2 2228.08   43.70
  -5   0   2 2236.38   48.60
  -5   0  -2 2228.58   41.70
   5   0  -2 2146.49   43.50
   5   0  -2 2220.98   49.10
   5   0  -3  601.44   16.90
  -5   0   3  607.04   16.70
  -5   0  -3  642.14   15.00
  -5   0   3  626.34   18.30
   5   0  -3  612.04   17.90
  -5   0   3  616.14   16.80
   5   0   3  643.44   15.00
   5   0  -3  613.74   16.80
  -5   0   3  621.74   20.10
  -5   0   3  617.74   16.90
   5   0  -3  623.64   21.70
   5   0  -4 4816.02   92.09
   5   0  -4 4755.92   90.09
  -5   0   4 4917.31   92.29
  -5   0   4 4778.62   89.39
  -5   0   4 4845.22   90.39
  -5   0   4 4790.92   90.49
   5   0  -4 4997.20   98.59
   5   0  -4 4832.42   91.29
  -5   0   4 4868.01   93.79
  -5   0  -4 4794.22   87.69
   5   0  -4 4777.52   90.89
   5   0  -5   74.79    7.00
  -5   0  -5   98.29    5.80
  -5   0   5   92.99    6.40
   5   0  -5   89.59    7.80
  -5   0   5   76.29    7.20
  -5   0   5   75.89    8.10
  -5   0   5   82.79    6.80
   5   0  -5   83.99    7.20
   5   0  -5  100.39    8.40
  -5   0   5   91.89    8.30
  -5   0  -5   83.29    5.40
   5   0  -5   79.59   10.60
   5   0  -6    6.70    8.40
   5   0  -6    3.70    4.10
  -5   0  -6    4.70    3.10
   5   0  -6    1.80    4.50
  -5   0   6   -1.90    3.70
  -5   0  -6    2.10    2.80
   5   0  -6   -3.50    4.20
  -5   0   6   11.90    8.10
   5   0  -6    1.30    3.80
  -5   0   6   -0.70    4.70
   5   0  -7  539.05   27.50
   5   0  -7  544.05   21.10
  -5   0   7  542.95   18.80
   5   0  -7  558.84   18.70
  -5   0  -7  570.34   17.10
   5   0  -7  532.55   19.40
   5   0  -7  543.75   19.90
  -5   0   8 1240.38   30.60
   5   0  -8 1221.18   31.50
  -5   0  -8 1198.98   29.50
  -5   0   8 1233.08   32.00
   5   0  -8 1207.18   43.60
  -5   0  -8 1230.58   30.20
   5   0  -8 1235.58   32.70
   5   0  -8 1169.48   35.20
   5   0  -8 1195.18   34.10
   5   0  -9  311.17   31.20
  -5   0  -9  335.07   15.60
   5   0  -9  331.37   16.50
   5   0  -9  330.07   22.00
  -5   0   9  345.67   18.00
   5   0  -9  316.67   18.90
  -5   0  -9  333.37   15.40
   5   0 -10   -2.40   22.40
   5   0 -10   19.50   12.00
   5   0 -10   -4.50   14.70
  -5   0  10   -8.10    9.40
  -5   0 -10    5.00    8.10
  -6   0   0    8.40    2.30
  -6   0   0    6.40    2.30
  -6   0   0    5.10    2.70
  -6   0   0    5.70    2.70
   6   0   0    7.30    3.60
   6   0   0    5.10    2.30
  -6   0   0   -0.70    3.20
   6   0   0    4.80    2.30
   6   0   0    2.40    3.20
  -6   0  -1 3728.83   70.49
   6   0   1 3779.02   71.29
  -6   0   1 3691.53   71.59
   6   0  -1 3803.82   74.89
   6   0   1 3765.82   68.89
   6   0   1 3615.54   68.49
  -6   0  -1 3732.03   70.29
  -6   0   1 3810.52   70.69
   6   0  -1 3816.02   70.69
  -6   0   1 3777.22   72.59
  -6   0   1 3728.33   70.89
  -6   0  -1 3847.11   74.19
  -6   0   1 3793.72   76.79
   6   0   1 3840.92   69.39
   6   0  -1 3906.41   76.79
   6   0  -1 3746.43   71.99
  -6   0  -1 3757.02   69.39
   6   0   2  578.24   13.30
   6   0  -2  550.64   20.40
  -6   0  -2  566.74   16.80
  -6   0  -2  573.04   14.00
   6   0  -2  569.04   17.10
   6   0  -2  594.64   16.30
  -6   0  -2  580.44   14.70
  -6   0   2  588.64   20.40
   6   0   2  571.04   14.20
   6   0   2  566.74   13.80
  -6   0   2  588.04   17.90
  -6   0   2  581.24   15.90
  -6   0   2  604.34   16.50
  -6   0   2  577.14   16.70
   6   0  -2  565.64   15.90
   6   0   3 1010.90   22.50
  -6   0   3 1020.50   25.20
  -6   0   3 1031.50   25.10
   6   0  -3 1069.29   31.40
  -6   0   3 1049.49   25.40
  -6   0  -3 1082.09   23.00
   6   0  -3 1053.99   26.70
  -6   0   3 1063.29   29.90
   6   0  -3 1016.90   25.10
   6   0  -3 1028.50   25.10
  -6   0   3 1019.80   26.70
  -6   0   4    6.40    4.40
   6   0  -4    0.00    3.10
  -6   0   4   -0.80    3.60
   6   0  -4   -3.90    5.70
  -6   0  -4    6.20    2.30
   6   0  -4    0.00    3.30
   6   0  -4    0.30    2.70
   6   0  -4    3.20    3.70
  -6   0   4    1.10    3.30
  -6   0   4    1.20    2.80
  -6   0   4    2.00    3.00
   6   0  -5  368.26   15.80
  -6   0   5  404.96   14.80
   6   0  -5  394.56   14.90
  -6   0   5  386.36   14.40
  -6   0   5  377.76   13.20
   6   0  -5  372.56   15.20
  -6   0  -5  392.86   11.70
  -6   0   5  414.26   16.30
   6   0  -5  367.86   20.20
  -6   0   5  382.76   16.50
  -6   0  -5  401.16   12.30
   6   0  -5  386.66   14.40
   6   0  -6   76.99    8.30
  -6   0   6   81.69    9.30
  -6   0   6   74.39    8.70
  -6   0  -6   71.99    6.30
   6   0  -6   73.79    9.20
  -6   0  -6   79.19    6.60
   6   0  -6   83.89    9.20
  -6   0   6   68.59    8.60
   6   0  -6   88.39   13.90
  -6   0   6   75.79    6.80
   6   0  -6   82.89    8.80
  -6   0   7 1381.56   35.00
   6   0  -7 1398.86   36.20
   6   0  -7 1374.66   35.50
  -6   0   7 1311.47   43.70
  -6   0  -7 1305.97   35.10
   6   0  -7 1382.36   37.60
   6   0  -7 1396.16   45.40
   6   0  -7 1396.26   34.20
   6   0  -8   43.60    7.80
   6   0  -8   51.79   15.70
  -6   0  -8   39.50    6.60
  -6   0   8   16.80    7.20
  -6   0   8   30.90    6.90
   6   0  -8   34.60    8.20
  -6   0   8   27.00    7.80
   6   0  -8   40.10    8.60
   6   0  -8   30.10   10.40
  -6   0   9  259.17   16.20
   6   0  -9  275.27   19.30
  -6   0   9  245.68   18.30
   6   0  -9  279.57   18.90
   6   0  -9  271.37   17.30
  -6   0  -9  285.07   15.30
  -6   0   9  255.07   17.80
   6   0  -9  276.97   22.40
   6   0  -9  290.07   29.60
   7   0   0    2.40    2.20
  -7   0   0    6.30    4.50
  -7   0   0    3.60    2.80
   7   0   0   -0.50    2.50
  -7   0   0    3.70    2.30
  -7   0   0    1.70    3.10
   7   0   0   -0.30    3.90
  -7   0   0   -0.70    2.10
  -7   0   1   29.60    6.20
   7   0   1   30.20    4.70
  -7   0  -1   24.30    4.30
  -7   0  -1   25.30    3.60
  -7   0   1   31.80    4.50
  -7   0  -1   22.60    5.40
   7   0   1   22.00    3.30
   7   0   1   27.30    3.30
  -7   0   1   19.60    4.00
  -7   0   1   26.70    3.90
   7   0  -1   24.10    5.80
  -7   0   1   31.40    5.20
   7   0  -1   26.10    3.80
  -7   0  -1   24.70    4.10
   7   0   1   28.80    4.00
   7   0  -1   16.90    3.80
  -7   0  -2  882.31   24.50
   7   0  -2  928.41   28.80
  -7   0   2  907.51   23.70
  -7   0  -2  917.01   21.60
  -7   0   2  901.81   28.20
  -7   0   2  906.31   24.70
   7   0  -2  922.41   23.00
  -7   0  -2  908.61   21.60
  -7   0   2  907.41   23.10
  -7   0   2  905.01   22.80
   7   0  -2  896.41   22.60
   7   0   2  917.21   19.90
  -7   0  -2  903.71   20.70
   7   0   2  902.21   20.30
   7   0  -2  877.31   24.10
   7   0   2  933.21   21.10
  -7   0   3 2440.76   56.59
   7   0  -3 2425.16   50.29
   7   0  -3 2462.65   58.19
   7   0  -3 2404.96   50.29
  -7   0   3 2434.26   52.59
  -7   0   3 2483.15   50.49
   7   0  -3 2418.36   51.39
   7   0   3 2385.86   47.00
   7   0  -3 2419.06   52.29
  -7   0   3 2476.85   50.79
  -7   0   3 2421.36   50.79
  -7   0   4   29.00    5.30
  -7   0   4   22.40    4.50
   7   0  -4   19.20    4.50
   7   0  -4   26.30    4.90
  -7   0   4   25.40    6.80
   7   0  -4   30.00    5.90
   7   0  -4   20.20    8.50
  -7   0  -4   31.90    4.30
   7   0   4   33.10    4.20
   7   0  -4   16.40    5.10
  -7   0   4   16.60    5.10
  -7   0   4   27.40    4.80
  -7   0   5  496.05   20.40
   7   0  -5  460.15   17.00
   7   0  -5  458.95   18.60
  -7   0   5  484.95   17.00
   7   0  -5  477.75   17.20
   7   0  -5  497.35   24.50
  -7   0   5  467.45   15.80
   7   0  -5  476.05   17.90
  -7   0   5  455.75   16.70
  -7   0  -5  470.55   14.20
  -7   0   5  472.05   18.70
  -7   0  -6  538.25   16.00
   7   0  -6  496.85   26.80
  -7   0   6  504.45   20.00
  -7   0  -6  528.15   15.10
   7   0  -6  510.25   19.10
   7   0  -6  490.25   18.20
   7   0  -6  476.25   20.50
  -7   0   6  509.75   18.60
  -7   0   6  519.85   16.40
  -7   0   6  499.85   19.90
  -7   0   6  498.05   18.20
   7   0  -7  180.98   14.50
  -7   0  -7  219.08   10.90
   7   0  -7  221.18   14.10
   7   0  -7  234.88   23.90
   7   0  -7  204.38   16.00
   7   0  -7  197.88   13.50
  -7   0   7  225.88   14.10
  -7   0  -8  496.65   17.50
   7   0  -8  501.05   21.80
  -7   0   8  478.05   21.20
   7   0  -8  463.65   20.20
   7   0  -8  452.15   24.00
   7   0  -8  472.55   21.70
   7   0  -8  445.56   33.70
  -7   0   8  491.85   20.70
   7   0  -9  838.42   46.60
  -7   0   9  798.82   26.60
  -7   0   9  789.82   28.40
   7   0  -9  825.62   30.50
   7   0  -9  814.82   33.80
   7   0  -9  736.73   28.90
   7   0  -9  789.32   27.30
  -7   0  -9  806.42   25.30
  -7   0   9  766.02   28.50
   8   0   0   74.69    9.00
  -8   0   0   75.69    6.30
   8   0   0   73.79    6.00
  -8   0   0   72.49    7.30
   8   0   0   90.79    6.90
  -8   0   0   73.39    9.60
  -8   0   0   65.09    6.40
  -8   0   0   76.59    5.90
   8   0   1   59.89    4.60
  -8   0  -1   55.39    5.60
   8   0   1   57.29    5.40
   8   0  -1   56.39    6.60
  -8   0   1   60.29    9.20
   8   0   1   60.19    6.30
  -8   0   1   62.89    6.30
   8   0  -1   57.49    6.20
  -8   0   1   60.39    5.80
  -8   0   1   45.30    6.30
   8   0  -1   71.19    9.20
  -8   0  -1   61.99    8.20
   8   0   1   63.19    5.30
   8   0   1   70.79    7.50
  -8   0  -1   54.99    6.50
  -8   0  -1   54.29    5.30
  -8   0   1   66.39    6.70
  -8   0  -1   64.09    6.20
  -8   0   2 2103.79   45.70
  -8   0   2 2123.29   44.60
   8   0  -2 2070.59   51.69
  -8   0  -2 2117.29   43.30
   8   0   2 2080.29   42.30
   8   0  -2 2067.09   44.00
   8   0   2 2077.99   41.30
  -8   0  -2 2069.69   41.90
   8   0   2 2132.79   41.10
   8   0  -2 2061.19   46.30
  -8   0  -2 1961.10   43.80
   8   0  -2 2098.19   44.40
  -8   0   2 2127.19   51.89
  -8   0   2 2148.29   45.10
  -8   0  -2 2072.19   47.60
  -8   0   2 2113.09   46.90
   8   0  -3  763.92   21.90
   8   0  -3  795.02   23.90
   8   0  -3  758.32   21.70
  -8   0   3  781.02   22.30
   8   0   3  777.42   18.90
  -8   0   3  764.82   21.80
  -8   0   3  806.02   24.40
  -8   0   3  800.02   22.70
  -8   0  -3  783.42   19.80
  -8   0   3  770.52   27.80
   8   0  -3  792.92   23.20
   8   0  -3  813.32   28.90
   8   0  -4 3135.79   65.09
  -8   0   4 3138.59   71.39
  -8   0   4 3207.28   67.49
  -8   0   4 3224.18   65.29
   8   0  -4 3227.18   75.19
   8   0  -4 3138.29   66.09
  -8   0  -4 3216.98   61.49
  -8   0   4 3207.38   64.99
   8   0  -4 3110.69   67.29
  -8   0   4 3146.19   64.79
   8   0  -4 3240.28   65.19
   8   0   4 3103.89   60.99
   8   0  -5 1194.98   32.30
   8   0  -5 1178.58   30.60
   8   0   5 1158.18   27.50
  -8   0   5 1194.48   35.20
  -8   0   5 1166.68   30.60
  -8   0  -5 1165.48   27.20
   8   0  -5 1117.09   32.50
  -8   0   5 1021.90   42.40
  -8   0   5 1140.99   30.60
   8   0  -5 1154.88   30.90
  -8   0   5 1135.39   29.40
  -8   0   6  556.84   21.90
  -8   0   6  541.35   18.30
  -8   0  -6  540.75   15.80
  -8   0  -6  583.84   17.40
   8   0  -6  544.95   20.10
  -8   0   6  515.75   19.90
   8   0  -6  564.04   20.70
  -8   0   6  569.44   20.70
   8   0  -6  524.35   21.20
   8   0  -6  558.94   30.00
  -8   0   6  565.04   23.00
   8   0  -7   39.50    8.40
   8   0  -7   33.20   15.20
  -8   0   7   55.69    9.10
   8   0  -7   50.99    8.70
  -8   0   7   18.60    7.00
  -8   0  -7   36.60    6.10
   8   0  -7   43.90    9.30
  -8   0   7   34.10    8.90
   8   0  -7   37.60   10.00
  -8   0   7   35.20    9.00
   8   0  -8    5.80    9.40
   8   0  -8    2.00    7.30
  -8   0   8   -1.50    7.70
  -8   0  -8    2.00    5.80
   8   0  -8   -8.10   17.30
  -8   0   8   -5.10    9.30
  -8   0   8  -12.00    8.20
   8   0  -8  -10.40   10.40
   8   0  -8   10.60    8.20
   8   0  -9  141.69   26.00
   8   0  -9  103.09   12.60
   8   0  -9  119.49   14.60
   8   0  -9  118.89   15.70
   8   0  -9  108.39   17.20
  -8   0   9   96.09   14.20
  -8   0  -9  135.39   13.80
   9   0   0   -0.50    3.40
   9   0   0   -0.40    3.30
  -9   0   0   -0.40    3.50
  -9   0   0    1.50    2.80
  -9   0   0    1.10    5.20
   9   0   0    4.20    2.90
  -9   0   0   10.30    3.80
   9   0   0   -3.30    5.00
  -9   0   0    2.50    3.00
  -9   0  -1   -3.70    5.10
  -9   0   1    1.30    4.20
   9   0   1    2.90    3.50
  -9   0  -1    7.40    4.10
   9   0  -1    2.60    4.00
  -9   0   1   -1.10    2.80
   9   0   1    6.90    4.40
  -9   0   1    3.10    3.80
   9   0   1    3.20    2.80
   9   0   1    3.30    2.20
  -9   0  -1    3.80    3.60
  -9   0  -1    4.40    3.20
   9   0  -1    4.60    3.60
   9   0  -1    8.20    3.50
  -9   0   1    4.70    3.50
  -9   0   1   -0.10    6.20
   9   0   1   -0.70    3.10
   9   0  -1    5.70    5.70
  -9   0  -1    2.90    3.10
   9   0  -2  406.36   20.50
  -9   0  -2  402.66   14.50
   9   0   2  422.36   12.60
   9   0  -2  420.16   16.20
   9   0  -2  428.36   15.50
  -9   0   2  420.76   16.00
  -9   0   2  399.56   14.80
  -9   0  -2  421.96   13.60
  -9   0   2  417.96   17.20
  -9   0  -2  398.76   17.90
  -9   0  -2  407.76   14.30
  -9   0   2  379.16   20.00
   9   0  -2  400.46   16.50
   9   0   2  415.46   12.50
  -9   0   2  418.66   15.50
  -9   0   3 6145.69  118.59
  -9   0  -3 6138.19  118.29
   9   0  -3 6218.38  126.39
   9   0  -3 5995.60  115.29
  -9   0   3 6171.68  116.39
  -9   0   3 6170.78  124.89
  -9   0  -3 6174.08  112.79
  -9   0  -3 6213.18  111.69
   9   0  -3 6322.37  117.69
  -9   0   3 6168.88  116.79
   9   0   3 5763.82  110.79
  -9   0   3 6128.49  115.69
   9   0  -3 6091.09  118.39
   9   0  -3 6169.18  115.69
   9   0   4  367.16   12.40
  -9   0   4  350.16   15.30
   9   0  -4  285.77   33.70
  -9   0   4  371.16   15.80
   9   0  -4  391.26   15.80
   9   0  -4  358.86   16.50
  -9   0   4  366.06   17.50
  -9   0   4  381.76   21.00
   9   0  -4  363.66   15.40
   9   0  -4  363.26   17.40
  -9   0   5   34.30    6.50
  -9   0   5   44.60    9.70
   9   0  -5   30.80    7.60
  -9   0  -5   36.80    5.40
  -9   0   5   40.60    7.10
  -9   0   5   40.10    8.20
   9   0  -5   54.99   12.70
   9   0  -5   50.39    7.80
   9   0  -5   29.10    8.30
   9   0   5   51.89    6.30
  -9   0   5   45.90    7.00
  -9   0   6    9.50    8.70
   9   0  -6   -2.30    6.30
   9   0  -6   -5.10   11.70
  -9   0  -6   -1.60    4.00
   9   0  -6    0.40    7.80
   9   0  -6   10.00    6.30
  -9   0   6    7.20    7.60
   9   0  -6    0.20    6.90
  -9   0   6    5.90    6.50
  -9   0   7  790.02   28.70
   9   0  -7  760.62   30.60
   9   0  -7  826.32   28.30
   9   0  -7  840.12   40.50
  -9   0   7  791.32   27.00
  -9   0  -7  770.42   23.10
  -9   0   7  818.72   27.30
   9   0  -7  794.52   27.30
  -9   0   7  841.52   29.00
   9   0  -7  810.62   29.30
  -9   0   8  158.38   19.50
   9   0  -8  251.97   29.00
   9   0  -8  188.48   21.40
  -9   0   8  192.98   16.80
   9   0  -8  203.78   17.80
   9   0  -8  161.08   19.60
  -9   0   8  184.08   17.80
   9   0  -8  174.48   17.30
  -9   0  -8  185.48   13.00
  -9   0  -9  207.18   16.40
   9   0  -9  210.88   27.10
   9   0  -9  155.68   30.20
   9   0  -9  187.48   21.40
   9   0  -9  227.88   23.90
 -10   0   0    8.30    7.10
  10   0   0    6.60    3.60
  10   0   0    8.10    4.10
 -10   0   0    7.80    4.40
  10   0   0   -2.80    3.80
  10   0   0    6.60    6.00
 -10   0   0    6.60    4.20
 -10   0   0    8.60    5.20
 -10   0   0   12.20    3.80
 -10   0   1  671.03   27.40
  10   0  -1  708.83   22.50
  10   0  -1  696.63   22.10
  10   0   1  725.43   20.20
 -10   0  -1  699.43   20.30
  10   0  -1  685.23   26.50
  10   0   1  703.53   19.50
 -10   0  -1  710.13   21.50
  10   0  -1  698.83   20.70
 -10   0   1  703.93   22.40
 -10   0  -1  729.23   20.20
  10   0   1  702.73   22.80
 -10   0   1  701.83   20.90
  10   0   1  705.23   18.90
  10   0   1  673.93   20.60
 -10   0   1  699.83   21.40
 -10   0   1  740.73   23.40
 -10   0  -1  681.43   26.60
 -10   0  -1  730.63   21.70
 -10   0  -2 1006.80   25.10
  10   0   2 1014.10   24.00
 -10   0   2 1016.40   29.60
  10   0  -2  967.70   28.30
 -10   0  -2  968.20   25.00
 -10   0   2 1039.80   27.40
 -10   0   2 1017.40   27.80
 -10   0  -2  996.50   26.40
  10   0  -2  997.50   27.10
 -10   0   2  950.80   34.00
  10   0   2 1012.30   23.90
  10   0  -2 1031.50   34.80
  10   0  -2 1009.80   29.20
 -10   0  -2 1035.90   26.40
 -10   0   2 1024.90   28.40
 -10   0  -2  976.90   31.50
 -10   0   3  522.65   21.10
 -10   0  -3  540.35   16.10
 -10   0  -3  549.35   16.60
 -10   0   3  526.55   19.40
 -10   0   3  453.85   21.50
 -10   0  -3  515.55   21.80
  10   0  -3  549.15   21.10
  10   0  -3  514.85   31.20
 -10   0   3  549.85   19.80
  10   0   3  535.65   15.50
 -10   0  -3  525.25   17.20
  10   0  -3  555.74   20.30
  10   0  -3  517.25   18.70
 -10   0   3  517.25   25.10
 -10   0   4  559.24   20.50
 -10   0  -4  597.04   18.00
  10   0  -4  557.44   22.80
  10   0  -4  547.55   21.00
 -10   0   4  571.94   22.80
  10   0  -4  595.34   22.00
  10   0   4  558.24   16.70
 -10   0   4  566.44   21.00
  10   0  -4  578.64   20.60
 -10   0   4  593.94   27.10
 -10   0   5  315.77   15.50
  10   0  -5  285.57   15.30
  10   0  -5  328.57   18.60
 -10   0   5  301.17   16.10
  10   0   5  301.27   12.40
 -10   0   5  301.37   22.00
  10   0  -5  276.07   15.70
 -10   0   5  321.87   18.70
  10   0  -5  291.87   24.60
  10   0  -5  302.57   17.50
 -10   0   6  350.96   16.80
 -10   0   6  338.37   17.30
 -10   0   6  365.86   21.00
  10   0  -6  383.86   18.70
  10   0  -6  357.26   21.40
 -10   0   6  349.67   22.80
  10   0  -6  308.47   19.10
  10   0  -6  376.66   29.60
 -10   0   6  328.87   18.30
  10   0  -6  334.77   18.00
  10   0  -7  662.43   26.30
 -10   0   7  603.74   28.20
  10   0  -7  619.84   27.30
  10   0  -7  676.73   29.60
 -10   0   7  685.83   23.00
  10   0  -7  671.23   25.80
 -10   0   7  630.54   25.10
 -10   0   7  672.73   27.80
  10   0  -7  622.34   39.50
 -10   0  -7  674.93   21.80
 -10   0   7  690.73   26.10
  10   0  -8  121.39   14.00
 -10   0  -8  104.09   12.70
 -10   0   8  103.09   14.80
  10   0  -8  107.59   17.20
  10   0  -8  105.29   15.40
 -10   0   8   90.99   13.50
  10   0  -8   78.69   13.00
  10   0  -8   98.09   25.20
 -10   0   8   69.89   13.20
 -11   0   0    4.80    5.50
 -11   0   0    0.90    3.70
  11   0   0    0.30    3.70
  11   0   0    8.20    4.70
 -11   0   0    2.90    3.90
 -11   0   0   -3.60    7.00
 -11   0   0    3.30    4.60
  11   0   0    2.80    4.60
  11   0   0    1.90    7.00
  11   0   1   59.39    8.70
  11   0  -1   61.69    8.20
  11   0   1   51.09    6.70
  11   0  -1   53.69   10.50
 -11   0   1   51.39    7.00
  11   0  -1   45.70    7.40
  11   0   1   66.29    7.30
  11   0   1   57.19    5.80
 -11   0  -1   52.19    6.40
 -11   0  -1   29.40    9.20
 -11   0   1   71.09   11.30
  11   0  -1   63.99    7.60
 -11   0   1   57.59    7.90
 -11   0  -1   41.20    7.00
 -11   0   1   46.40    8.00
 -11   0  -1   32.80    6.70
  11   0   1   50.49    6.70
 -11   0  -1   48.80    6.60
 -11   0   1   43.90    7.40
 -11   0  -2 2490.85   52.39
  11   0   2 2444.16   49.80
 -11   0   2 2359.06   63.09
  11   0  -2 2490.75   55.59
 -11   0   2 2504.85   55.59
 -11   0  -2 2390.46   59.99
  11   0  -2 2487.85   56.59
 -11   0   2 2432.06   56.49
 -11   0  -2 2520.75   51.59
 -11   0  -2 2422.66   51.39
  11   0   2 2454.45   50.09
  11   0  -2 2471.15   65.49
 -11   0   2 2390.56   54.29
 -11   0  -2 2447.66   53.09
  11   0  -2 2485.15   53.69
 -11   0  -3 1125.09   36.10
 -11   0   3 1174.38   40.90
  11   0   3 1115.39   27.30
 -11   0   3 1208.38   35.00
  11   0  -3 1141.69   31.60
 -11   0   3 1192.88   32.80
  11   0  -3 1184.38   41.10
 -11   0   3 1171.08   32.60
 -11   0  -3 1181.18   28.90
 -11   0   3 1200.18   32.10
  11   0   3 1206.88   28.80
 -11   0  -3 1220.38   30.40
  11   0  -3 1117.49   34.20
  11   0  -3 1174.58   33.50
 -11   0  -3 1190.78   29.00
  11   0  -4   59.59    9.90
  11   0  -4   66.59    9.80
  11   0   4   71.09    6.90
  11   0  -4   65.09    8.60
 -11   0   4   62.09    9.30
 -11   0   4   59.99    8.90
 -11   0   4   49.80   15.40
 -11   0   4   43.80   11.80
  11   0  -5   19.30    8.10
 -11   0   5   30.60    9.20
  11   0  -5   32.40    7.30
 -11   0   5   12.40    7.30
  11   0  -5   16.70    7.20
  11   0  -5   12.70    8.30
  11   0  -5   24.30   14.10
  11   0   5   18.70    5.00
 -11   0   5   33.10   12.30
 -11   0   6   47.80    9.00
  11   0  -6   83.89   12.00
  11   0  -6   58.89    9.70
 -11   0   6   83.09   15.40
  11   0  -6   73.19   10.80
  11   0  -6  127.99   21.20
 -11   0   6   76.79   12.80
 -11   0   6   73.49   10.90
  11   0  -6   45.50   11.20
 -11   0   7  174.28   20.60
  11   0  -7  143.59   24.90
 -11   0   7  164.98   16.40
  11   0  -7  180.48   17.70
  11   0  -7  153.18   17.80
 -11   0   7  166.38   18.00
  11   0  -7  162.88   20.10
 -11   0   7  195.48   22.20
  11   0  -7  163.08   18.80
  11   0  -8  875.11   34.50
  11   0  -8  945.61   37.10
  11   0  -8  935.61   40.20
  11   0  -8  917.01   33.90
 -11   0   8  928.31   35.60
 -11   0   8  905.61   35.90
 -12   0   0   41.70   11.10
  12   0   0   30.60    8.80
  12   0   0   26.80    6.60
  12   0   0   37.40    7.20
 -12   0   0   33.20    6.90
 -12   0   0   27.60    5.70
 -12   0   0   35.70    7.80
  12   0   0   27.20    5.90
 -12   0   0   38.90    7.80
  12   0  -1  316.17   16.00
 -12   0  -1  286.07   21.20
 -12   0  -1  308.37   14.50
  12   0  -1  268.47   19.80
  12   0   1  302.67   13.40
 -12   0  -1  321.47   15.80
 -12   0   1  286.67   15.10
 -12   0   1  300.77   17.10
 -12   0   1  311.67   14.70
  12   0   1  305.97   12.30
  12   0  -1  289.17   15.90
  12   0   1  289.97   16.80
 -12   0   1  314.97   16.00
  12   0   1  276.37   14.70
  12   0   1  303.67   13.80
 -12   0  -1  275.97   15.20
 -12   0  -1  290.37   13.60
  12   0  -1  297.97   17.50
 -12   0   1  322.17   22.70
 -12   0   2   -3.20    4.40
 -12   0  -2    2.10    4.30
 -12   0  -2    2.20    4.70
  12   0  -2    0.30    5.40
 -12   0   2    0.40    5.70
  12   0  -2    2.00    5.90
 -12   0  -2   -4.90    5.30
  12   0  -2   -6.20    5.70
  12   0  -2    3.40    9.70
 -12   0  -2    3.60    6.00
 -12   0   2   -1.00    7.00
  12   0   2    0.60    3.40
 -12   0   2   -0.60    9.50
 -12   0  -2    5.10    9.50
 -12   0   3  104.29   11.80
 -12   0   3  128.29   17.00
 -12   0  -3  125.99   11.00
  12   0  -3  135.79   14.20
 -12   0   3  123.69   11.20
 -12   0  -3  122.39   15.10
 -12   0  -3  125.99   10.40
  12   0  -3  105.99   11.30
  12   0   3  115.19    8.30
 -12   0  -3  104.09    9.80
 -12   0  -3  123.39   11.20
 -12   0   3  122.89   14.80
  12   0  -3  125.99   13.20
  12   0  -4   19.60    7.10
 -12   0   4   28.80    8.60
  12   0  -4   40.80    9.80
 -12   0  -4   32.10    7.30
 -12   0  -4   25.80   10.70
  12   0   4   26.40    5.40
  12   0  -4   29.10    8.80
 -12   0   4   32.50   12.30
 -12   0   4   30.60   10.20
  12   0   5  382.76   15.00
  12   0  -5  353.06   19.40
 -12   0   5  381.16   22.70
  12   0  -5  284.67   28.80
  12   0  -5  354.96   21.50
 -12   0   5  388.06   20.70
 -12   0   5  389.06   27.50
  12   0  -5  375.46   22.40
  12   0  -6    1.80    8.10
  12   0  -6    2.00   11.30
 -12   0   6   17.70    9.60
  12   0  -6    6.70    9.00
  12   0  -6   13.10   10.50
  12   0  -6   20.70   18.50
 -12   0   6   14.70    8.70
 -12   0   6   -2.70   13.60
 -12   0   6    6.40   10.80
 -12   0   6   -5.70    8.40
  12   0  -7 1180.18   38.00
  12   0  -7 1168.38   40.80
 -12   0   7 1208.48   35.30
 -12   0   7 1163.28   38.40
 -12   0   7 1141.69   42.00
  12   0  -7 1179.98   43.50
  12   0  -7 1166.98   38.00
 -12   0   7 1155.08   43.10
  12   0  -7 1136.09   55.19
 -13   0   0   -0.50   10.30
 -13   0   0   -7.20    6.70
 -13   0   0    1.00    6.20
  13   0   0    6.30    9.00
  13   0   0   -5.90    6.40
 -13   0   0   -1.50    5.60
  13   0   0   -3.70    5.70
 -13   0   0    3.60    5.30
  13   0   0    5.80    5.00
  13   0   1   22.90    7.60
 -13   0  -1   20.60    7.40
  13   0  -1   21.70   10.80
  13   0  -1   19.00    7.60
  13   0  -1   28.30    8.20
 -13   0   1   22.10    7.30
 -13   0  -1   32.60    7.70
  13   0   1   40.60    7.20
 -13   0   1   23.10    6.10
 -13   0   1   30.20    8.80
  13   0   1   18.90    5.60
 -13   0  -1   38.20   12.20
  13   0  -1   24.40    7.00
 -13   0   1   11.60   11.20
 -13   0  -1   25.40    7.10
 -13   0   1   29.30    7.80
  13   0   1   36.60    9.10
  13   0   1   27.20    5.90
 -13   0  -1   31.10    7.00
 -13   0   2  694.93   25.50
 -13   0  -2  731.73   25.00
  13   0   2  668.93   23.90
 -13   0  -2  729.33   23.40
  13   0   2  641.34   33.60
 -13   0   2  726.53   34.30
  13   0  -2  826.92   42.90
 -13   0   2  712.73   27.30
 -13   0  -2  758.32   33.40
  13   0  -2  747.83   27.00
 -13   0  -2  712.83   24.00
  13   0  -2  763.32   25.00
  13   0  -2  729.23   27.10
 -13   0  -3  310.17   17.60
 -13   0   3  335.17   20.80
 -13   0  -3  337.57   16.50
 -13   0   3  345.27   17.60
  13   0  -3  360.06   20.70
 -13   0   3  272.27   19.50
 -13   0  -3  341.47   15.50
 -13   0   3  310.57   18.40
 -13   0   3  319.17   25.90
  13   0   3  328.77   14.00
 -13   0  -3  321.27   17.40
  13   0  -3  342.27   17.70
  13   0  -3  301.97   19.10
 -13   0  -3  313.67   24.30
  13   0  -4  107.49   18.90
 -13   0  -4  121.89   17.10
 -13   0   4   87.29   11.60
  13   0  -4   85.49   13.20
 -13   0   4  107.49   12.30
  13   0  -4  120.59   14.70
 -13   0  -4   98.29   15.50
  13   0   4  109.09    9.40
 -13   0  -4   89.59   13.00
 -13   0   4   98.69   13.60
 -13   0   4  112.89   17.60
 -13   0   4   79.39   11.70
 -13   0   5    9.50   11.90
  13   0  -5   21.30   11.00
  13   0   5   16.80    6.50
 -13   0   5   25.40    8.70
 -13   0   5   24.70   10.00
  13   0  -5    8.30   16.50
 -13   0  -5   21.20    9.20
 -13   0   5   29.40    9.50
  13   0  -5   22.90   10.90
 -13   0   5    4.20   13.80
  13   0  -5   17.30    9.20
 -13   0   6   25.90   11.00
 -13   0   6    7.90   12.80
 -13   0   6   17.00   10.60
  13   0  -6   26.10   13.20
  13   0  -6    9.70   10.30
 -13   0   6   18.00   10.70
  13   0   6   31.00    7.50
 -13   0   6   29.90   15.90
  13   0  -6   27.50   22.20
  13   0  -6   26.20   13.20
 -13   0   7   13.80   17.20
 -13   0   7   37.90   14.70
  13   0  -7   28.60   16.40
 -13   0   7   34.20   12.60
  13   0  -7   28.30   13.80
  13   0  -7   34.20   15.00
 -14   0   0  429.66   20.40
  14   0   0  472.35   25.90
 -14   0   0  485.05   19.80
 -14   0   0  488.45   21.60
 -14   0   0  471.45   30.20
  14   0   0  482.85   19.40
  14   0   0  438.96   21.10
  14   0   0  459.05   20.70
 -14   0   0  426.96   22.00
 -14   0  -1  949.40   40.20
 -14   0  -1  933.61   30.70
 -14   0  -1  995.30   30.20
  14   0  -1  993.80   29.80
  14   0  -1  975.10   31.90
 -14   0   1  968.90   32.00
 -14   0   1  972.20   41.10
  14   0  -1  964.60   31.90
  14   0   1  970.40   30.50
 -14   0   1  999.20   30.40
 -14   0   1  988.10   33.10
  14   0   1  991.00   28.20
  14   0   1  991.70   33.00
 -14   0   1  969.40   31.30
 -14   0  -1 1003.20   29.20
 -14   0  -1 1028.90   31.70
  14   0  -1 1077.19   39.10
  14   0   1  979.90   27.00
  14   0   1  966.80   28.50
 -14   0   2  568.44   33.00
  14   0  -2  514.25   23.80
 -14   0  -2  478.35   19.50
 -14   0   2  511.55   21.70
 -14   0  -2  506.85   31.10
 -14   0  -2  516.65   21.90
  14   0   2  525.75   21.60
 -14   0  -2  546.05   20.70
 -14   0  -2  510.15   21.40
  14   0  -2  492.15   23.90
  14   0  -2  510.95   21.50
 -14   0   2  496.35   24.40
  14   0   2  510.35   17.90
 -14   0   2  522.95   23.00
 -14   0   3  -11.40   10.30
  14   0   3   14.70    5.40
 -14   0   3   -1.50   10.40
 -14   0  -3   31.30   14.30
  14   0  -3   -2.70    7.60
 -14   0  -3    0.00    7.40
 -14   0   3    8.70   13.30
  14   0  -3   -3.40    8.70
  14   0  -3   11.60   15.30
  14   0  -3   22.40    9.90
 -14   0  -3    4.30    6.70
  14   0   3    3.40    5.30
 -14   0   3   11.80    8.30
 -14   0   3    1.00    8.20
  14   0   3   -3.20    7.10
 -14   0  -3   -2.90    6.20
  14   0   4  243.08   13.30
  14   0  -4  225.58   20.50
 -14   0  -4  203.38   14.40
 -14   0  -4  256.77   15.40
  14   0  -4  213.18   20.50
 -14   0   4  211.78   23.00
 -14   0  -4  234.08   32.10
 -14   0   4  259.57   29.10
 -14   0  -4  209.68   16.10
 -14   0   4  216.38   21.20
  14   0  -4  225.38   18.20
 -14   0   4  252.17   18.00
 -14   0   4  236.08   18.50
  14   0  -4  251.27   31.20
 -14   0   5  697.23   28.60
 -14   0   5  710.43   31.40
 -14   0  -5  733.43   36.90
 -14   0   5  758.72   34.20
  14   0  -5  695.23   29.50
 -14   0   5  702.83   39.40
 -14   0  -5  748.23   26.30
 -14   0   5  742.13   29.50
  14   0   5  733.93   23.60
  14   0  -5  733.93   32.90
 -14   0  -5  734.43   24.80
  14   0  -5  775.32   33.90
  14   0  -5  768.42   45.20
  14   0  -6  538.55   28.00
 -14   0   6  474.35   31.70
 -14   0   6  534.15   37.10
  14   0   6  488.55   20.60
  14   0  -6  537.35   32.60
 -14   0   6  477.05   26.20
  14   0  -6  513.15   31.50
 -14   0  -6  520.35   21.90
 -14   0   6  488.45   29.20
  15   0   0   11.10    5.40
 -15   0   0   13.30    9.70
 -15   0   0    4.80    8.80
  15   0   0    2.00   13.40
  15   0   0   -3.80    6.70
 -15   0   0   -5.20   15.10
 -15   0   0  -10.70    7.10
 -15   0   0   14.50    8.30
  15   0   0    0.70    8.20
  15   0   0    4.10    8.10
  15   0  -1   -1.60    9.20
 -15   0   1   -9.70    9.20
 -15   0  -1   13.60   14.70
  15   0   1    3.10    6.50
 -15   0   1   -5.50    8.70
 -15   0  -1   -2.50    9.40
 -15   0   1   -7.60    6.90
  15   0  -1   -6.00    9.10
 -15   0  -1   13.40    7.50
  15   0  -1    4.60    8.00
 -15   0   1   11.40    8.90
  15   0  -1    4.30   17.00
  15   0   1    8.40    5.50
 -15   0   1   45.70   16.80
 -15   0  -1    9.80    9.20
  15   0   1   -9.40    7.50
 -15   0  -1    6.00    7.80
  15   0   1   -5.20    8.10
  15   0  -2  163.78   16.70
 -15   0  -2  141.29   15.00
  15   0  -2  148.09   18.00
 -15   0   2  158.98   17.30
  15   0   2  138.39   12.50
  15   0  -2  112.79   20.40
  15   0  -2  141.89   16.20
 -15   0   2  176.18   15.90
 -15   0   2  127.19   14.60
  15   0   2  144.59   11.10
 -15   0  -2  128.99   16.80
 -15   0  -2  160.48   22.00
 -15   0  -2  139.89   15.60
 -15   0   2  139.69   14.80
  15   0   2  148.89   16.90
 -15   0   2  174.18   22.50
 -15   0  -2  142.09   14.00
 -15   0  -3  525.95   34.30
  15   0   3  519.45   19.00
 -15   0   3  511.35   25.70
 -15   0   3  521.35   25.30
  15   0  -3  505.75   26.80
  15   0   3  492.85   21.90
 -15   0  -3  494.95   23.80
  15   0  -3  478.85   23.90
  15   0   3  505.35   18.60
 -15   0   3  522.05   24.00
  15   0  -3  512.65   35.80
 -15   0  -3  454.35   25.50
 -15   0   3  556.64   36.40
 -15   0   3  482.75   27.30
 -15   0  -3  491.75   21.50
 -15   0  -3  483.85   20.90
  15   0  -3  493.85   26.80
 -15   0  -4  199.78   24.10
 -15   0  -4  183.38   15.70
 -15   0   4  190.78   25.10
  15   0  -4  200.38   22.60
 -15   0  -4  162.28   15.00
  15   0  -4  199.58   22.50
 -15   0   4  191.98   19.00
 -15   0  -4  168.18   18.40
 -15   0   4  189.68   20.80
 -15   0   4  162.28   19.90
 -15   0   4  192.08   23.20
  15   0   4  172.08   13.00
  15   0  -4  162.98   19.20
  15   0  -4  187.58   26.10
 -15   0   5  119.29   23.70
 -15   0   5  153.28   18.10
  15   0  -5   98.89   17.80
  15   0  -5  128.59   19.60
 -15   0  -5  125.59   13.70
 -15   0  -5  103.39   22.80
  15   0  -5  113.99   15.80
  15   0   5  104.49   12.90
 -15   0   5  122.59   15.90
 -15   0   5  110.29   18.50
 -16   0   0 1505.55   44.80
 -16   0   0 1548.25   44.60
 -16   0   0 1520.75   43.20
  16   0   0 1563.54   39.30
 -16   0   0 1492.35   42.20
  16   0   0 1590.84   44.90
 -16   0   0 1499.55   57.59
  16   0   0 1473.05   40.70
  16   0   0 1526.05   42.70
 -16   0   1   13.10    9.30
 -16   0   1   20.10   10.10
  16   0   1   14.40   10.40
  16   0   1    7.00   18.80
 -16   0  -1   21.80   11.00
 -16   0   1   14.20   11.60
  16   0   1   18.80    7.10
  16   0  -1   16.70   16.80
  16   0  -1    5.90   11.40
 -16   0   1    7.10   10.60
 -16   0  -1   15.70   10.50
 -16   0  -1    1.90    9.70
 -16   0   1    7.50   17.70
  16   0  -1   20.20   11.70
  16   0  -1   24.70    9.50
 -16   0  -1   11.70   18.80
  16   0   1    9.90    7.80
 -16   0  -1   26.30    9.90
  16   0   2  197.38   15.80
 -16   0  -2  218.08   19.50
 -16   0  -2  239.48   18.50
  16   0  -2  242.48   26.60
  16   0  -2  237.18   22.80
  16   0  -2  225.38   22.00
 -16   0  -2  229.38   27.70
 -16   0  -2  234.78   17.80
 -16   0   2  218.18   21.20
 -16   0   2  212.88   21.50
  16   0   2  218.98   20.40
 -16   0   2  246.18   26.80
 -16   0  -2  194.38   20.10
  16   0  -2  240.18   20.10
 -16   0   2  261.77   29.70
 -16   0   2  223.58   19.30
  16   0   2  241.98   14.40
 -16   0  -3  403.76   21.40
 -16   0  -3  404.06   23.70
  16   0  -3  352.16   26.90
  16   0   3  394.56   21.70
 -16   0   3  422.96   25.90
 -16   0   3  320.67   24.00
 -16   0  -3  409.36   21.30
  16   0  -3  414.96   38.40
  16   0  -3  305.67   33.60
 -16   0   3  352.56   37.60
  16   0   3  410.16   17.90
 -16   0  -3  368.76   21.50
 -16   0   3  394.26   28.50
  16   0   3  371.86   17.20
  16   0  -3  401.66   24.30
 -16   0  -3  373.46   37.20
 -16   0   3  352.06   23.90
  16   0  -4  324.07   25.50
 -16   0   4  314.07   26.80
 -16   0  -4  318.47   20.80
  16   0  -4  333.97   29.00
 -16   0  -4  341.67   23.70
  16   0   4  301.77   17.00
 -16   0  -4  325.17   19.10
 -16   0  -4  344.87   19.80
 -16   0   4  336.97   30.50
 -16   0   4  355.66   39.50
  16   0  -4  321.27   28.90
 -16   0  -4  358.76   38.50
 -16   0  -5  135.69   17.40
  16   0  -5  117.69   18.40
  16   0   5  121.89   15.40
 -16   0   5   99.29   26.80
 -16   0   5  124.29   19.20
 -16   0  -5  171.08   28.40
  17   0   0  -18.90   12.20
 -17   0   0   28.30   13.60
  17   0   0   11.40   13.10
  17   0   0   11.40   17.90
 -17   0   0   31.40   20.20
 -17   0   0    7.50   11.40
 -17   0   0    5.20   13.00
  17   0   0    9.10    7.80
  17   0   0    3.80   10.10
 -17   0   0    3.60   10.70
 -17   0   1  562.84   31.00
  17   0  -1  600.64   29.80
 -17   0  -1  649.24   30.40
  17   0   1  631.74   29.00
  17   0  -1  649.34   40.50
  17   0  -1  561.14   27.40
  17   0  -1  562.04   31.10
 -17   0  -1  610.14   28.10
 -17   0   1  658.83   36.60
 -17   0  -1  561.44   44.30
 -17   0   1  606.54   28.20
  17   0   1  645.44   30.70
 -17   0  -1  589.24   30.20
 -17   0  -1  584.94   26.80
  17   0   1  588.94   22.60
 -17   0   1  609.64   29.50
 -17   0   1  511.85   42.80
 -17   0  -2  266.27   31.50
 -17   0  -2  227.28   23.70
  17   0  -2  287.47   26.30
  17   0   2  234.18   16.10
  17   0  -2  326.97   37.60
 -17   0   2  275.07   23.10
 -17   0   2  198.58   29.80
  17   0  -2  277.17   22.70
  17   0  -2  217.98   26.70
 -17   0  -2  260.07   21.80
 -17   0  -2  262.77   22.60
 -17   0   2  236.58   23.80
 -17   0  -2  240.28   21.10
 -17   0   2  257.77   27.30
  17   0  -3  262.47   29.40
 -17   0  -3  231.28   30.90
 -17   0  -3  271.57   21.80
 -17   0   3  259.97   32.30
  17   0  -3  245.18   24.70
 -17   0   3  229.08   26.90
 -17   0  -3  250.27   21.10
 -17   0  -3  251.47   24.40
  17   0  -3  221.48   27.10
  17   0   3  282.47   17.20
 -17   0   3  309.87   30.60
  18   0   0 1265.77   41.80
 -18   0   0 1318.47   52.59
  18   0   0 1229.68   36.50
  18   0   0 1270.37   51.49
 -18   0   0 1263.37   61.09
 -18   0   0 1212.78   42.90
 -18   0   1  283.57   28.00
 -18   0  -1  305.27   33.40
  18   0  -1  255.67   18.90
 -18   0  -1  237.58   32.50
  18   0   1  240.28   18.10
 -18   0   1  320.67   45.20
  18   0  -1  258.77   28.70
  18   0  -1  329.77   32.20
  18   0  -1  288.67   28.10
 -18   0  -1  198.18   23.90
 -18   0   1  296.17   29.80
   0   1   1 3382.36   65.09
   0   1  -1 3391.26   63.99
   0  -1   1 3399.56   63.59
   0  -1  -1 3383.06   65.59
   0   1   2    0.10    0.70
   0   1  -2   -0.40    0.80
   0  -1  -2    1.00    0.80
   0  -1   2    0.90    0.80
   0   1  -3   47.30    3.30
   0   1   3   51.99    3.00
   0  -1  -3   52.39    3.10
   0  -1   3   53.59    3.30
   0   1   4    1.60    1.60
   0   1  -4    0.50    1.70
   0  -1   4    1.10    1.60
   0  -1  -4    1.10    1.60
   0  -1  -5 3554.64   67.89
   0   1   5 3592.94   67.19
   0  -1   5 3731.23   68.19
   0   1  -5 3657.23   68.89
   0   1   6    2.80    2.30
   0  -1   6    3.90    2.90
   0  -1  -6    3.80    2.90
   0   1  -6    2.40    3.10
   0   1  -7   87.69    8.10
   0   1   7   90.79    7.00
   0  -1   7  100.69    7.70
   0  -1  -7   89.39    7.80
   0  -1  -8    2.40    4.80
   0   1  -8    2.50    4.60
   0   1  -9  149.88   13.50
   0  -1  -9  171.88   13.30
   0  -1 -10   -7.50    7.30
   0   1 -10  -10.20    8.50
   0  -1 -10  -10.00    8.50
   0   1 -10   -3.20    7.80
  -1   1   1 3207.78   54.99
   1   1  -1 3195.78   56.39
   1   1  -1 3111.69   54.99
  -1   1   1 3048.29   54.99
  -1   1   1 3152.58   55.39
   1   1  -1 3127.29   54.49
  -1   1   1 3032.60   54.59
   1  -1  -1 3109.49   54.69
   1  -1  -1 3101.29   54.79
  -1  -1   1 3081.19   54.79
   1  -1  -1 3106.99   55.79
  -1  -1   1 3043.80   54.19
  -1  -1   1 3152.68   56.19
   1  -1  -1 2985.30   54.49
   1   1  -2 1339.67   25.90
   1   1  -2 1342.27   26.00
   1   1  -2 1327.97   25.00
  -1   1   2 1286.27   25.00
   1   1  -2 1364.36   27.20
   1   1  -2 1324.17   24.90
  -1   1   2 1313.87   25.10
  -1   1   2 1266.97   25.30
   1  -1  -2 1335.97   25.30
  -1  -1   2 1330.87   25.70
   1  -1  -2 1344.87   25.50
  -1   1  -2 1321.47   25.20
  -1  -1   2 1346.37   25.40
   1  -1  -2 1332.77   26.50
   1  -1  -2 1332.77   25.50
   1  -1  -2 1366.16   25.70
   1   1  -3  145.69    5.80
  -1   1   3  147.59    5.00
   1   1  -3  152.78    5.10
  -1   1   3  134.59    5.30
  -1   1   3  148.39    6.30
  -1  -1  -3  142.89    4.80
   1   1  -3  144.19    6.00
   1  -1  -3  142.19    5.50
  -1  -1   3  139.39    5.30
   1  -1  -3  118.69    5.80
  -1  -1   3  151.58    5.70
   1  -1  -3  147.49    5.40
   1   1   3  141.99    4.60
   1  -1  -3  137.39    6.30
  -1   1  -3  145.89    5.30
   1  -1  -3  132.59    5.40
   1   1  -4 2475.55   48.50
  -1  -1  -4 2408.96   45.30
  -1   1   4 2439.56   46.00
   1   1  -4 2406.86   45.10
   1   1  -4 2415.36   46.90
   1  -1  -4 2391.06   45.90
   1  -1  -4 2382.66   45.40
   1  -1  -4 2387.26   46.30
  -1  -1   4 2389.56   46.30
  -1   1  -4 2386.26   46.00
   1   1   4 2409.96   44.80
  -1   1   5  219.68    8.40
   1   1  -5  218.38    9.10
  -1  -1  -5  203.68    8.00
   1   1   5  213.28    7.60
  -1  -1   5  216.78    8.70
  -1   1  -5  218.28    8.60
   1  -1  -5  210.48    8.70
  -1   1   6  190.68    8.60
   1   1  -6  183.68    9.60
  -1  -1  -6  179.98    8.40
  -1   1  -6  186.28    8.90
  -1  -1   6  177.18    8.60
   1  -1  -6  181.58    9.00
   1   1  -7  119.09    9.10
  -1   1   7  117.29    7.80
  -1  -1  -7  131.49    8.40
  -1   1  -7  121.89    8.70
  -1  -1   7  147.09    8.60
   1  -1  -7  133.09    9.10
   1   1  -8  973.40   27.80
  -1  -1  -8  968.70   26.10
  -1  -1  -8  961.20   26.00
  -1   1   8 1013.10   25.70
  -1   1  -8  969.40   26.90
  -1  -1   8 1031.50   26.50
   1  -1  -8  960.30   26.70
  -1   1  -8 1010.60   26.70
   1   1  -9   19.70    8.00
  -1  -1  -9   24.60    7.00
  -1  -1  -9   37.10    7.20
  -1   1  -9   22.20    6.60
  -1   1  -9   15.30    9.60
   1   1 -10  195.58   17.90
  -1  -1 -10  189.88   16.50
  -1  -1 -10  206.08   15.00
  -1   1 -10  174.98   17.00
   1  -1 -10  194.18   17.30
  -1   1 -10  185.98   15.00
  -2  -1   0 4410.76   78.89
  -2  -1   0 4509.65   80.59
  -2   1   0 4471.45   79.19
   2   1   0 4545.85   79.19
  -2   1   0 4552.74   80.59
   2  -1   0 4526.25   80.59
  -2  -1   0 4481.05   78.99
   2   1   0 4558.34   80.39
  -2   1   0 4545.55   78.99
  -2   1   1 5573.84   98.99
   2   1  -1 5446.35   96.79
   2   1  -1 5492.35   97.19
  -2   1   1 5538.55   96.99
  -2   1   1 5524.45   97.59
   2   1  -1 5593.34   97.79
   2   1  -1 5607.44   99.69
  -2   1   1 5559.44   97.39
   2  -1  -1 5555.44   99.49
  -2  -1   1 5493.45   97.39
  -2  -1   1 5572.54   96.99
   2  -1  -1 5636.94   97.39
  -2  -1   1 5583.84   99.69
   2  -1  -1 5486.35   97.09
   2  -1  -1 5564.64   97.69
  -2  -1   1 5438.56   96.89
   2   1  -2 3596.64   65.89
   2   1  -2 3750.42   66.69
  -2   1   2 3712.03   67.59
   2   1  -2 3862.91   68.99
  -2   1   2 3745.43   65.49
   2   1  -2 3654.43   65.59
  -2   1   2 3555.44   65.49
  -2  -1  -2 3495.35   63.99
   2  -1   2 3586.84   64.89
  -2   1   2 3654.13   66.89
   2   1  -2 3587.54   65.19
  -2   1   2 3571.44   65.59
  -2   1  -2 3544.95   64.69
  -2  -1   2 3433.56   65.69
   2  -1  -2 3647.24   65.59
   2  -1  -2 3798.42   68.39
  -2  -1   2 3710.73   66.09
   2  -1  -2 3530.45   65.49
  -2  -1   2 3798.32   67.99
   2  -1  -2 3597.04   66.19
  -2  -1   2 3582.64   64.79
   2  -1  -2 3641.64   65.79
  -2  -1   2 3622.14   65.79
  -2   1   3 1173.78   23.90
   2   1  -3 1232.38   25.50
  -2   1   3 1147.49   24.60
   2   1  -3 1186.28   27.70
  -2   1   3 1176.58   26.00
  -2   1   3 1194.18   24.70
   2   1  -3 1186.68   26.00
   2   1  -3 1198.88   24.70
   2   1  -3 1199.18   24.30
  -2  -1  -3 1167.98   23.50
   2  -1  -3 1221.48   27.50
  -2  -1   3 1199.28   25.00
  -2   1  -3 1203.58   23.90
  -2  -1   3 1208.78   25.50
   2  -1  -3 1183.18   24.90
  -2  -1   3 1202.48   25.10
   2  -1  -3 1192.68   24.90
   2  -1  -3 1213.58   24.70
  -2   1  -3 1174.08   24.10
   2  -1  -3 1166.68   25.20
   2   1  -4  126.59    6.60
  -2   1   4  125.49    5.70
   2   1  -4  126.59    6.20
  -2   1   4  119.19    6.00
   2   1  -4  119.99    7.80
  -2  -1  -4  125.49    5.50
  -2   1   4  118.09    7.00
   2   1  -4  115.49    8.60
  -2  -1  -4  126.79    5.10
  -2  -1   4  123.89    6.30
   2  -1  -4  115.99    6.50
  -2  -1   4  120.59    6.30
   2  -1  -4  131.69    6.40
   2  -1  -4  139.19    8.80
  -2   1  -4  126.89    5.80
   2  -1  -4  116.39    6.40
   2  -1  -4  118.89    6.20
  -2   1  -4  123.79    5.70
  -2  -1   4  117.49    5.70
   2   1  -5  950.60   21.20
  -2   1   5  934.01   22.20
   2   1  -5  927.01   22.20
   2   1  -5  934.21   23.20
  -2   1   5  931.01   22.70
  -2  -1  -5  940.21   21.50
   2   1  -5  940.81   26.30
  -2  -1  -5  943.41   20.90
  -2   1   5  915.61   20.80
  -2   1  -5  934.71   21.70
   2  -1  -5  920.81   22.70
  -2   1  -5  948.11   22.10
   2  -1  -5  967.90   21.90
  -2  -1   5  939.61   22.50
   2  -1  -5  946.21   22.00
   2  -1  -5  963.40   26.20
   2  -1  -5  913.21   22.60
  -2  -1  -6 1103.49   25.80
  -2  -1  -6 1137.59   25.50
   2   1  -6 1104.89   27.80
   2   1  -6 1107.69   31.30
  -2   1   6 1113.49   26.40
   2   1  -6 1103.49   26.70
  -2   1  -6 1133.99   26.50
   2  -1  -6 1156.08   31.50
  -2   1  -6 1151.58   26.50
   2  -1  -6 1127.89   27.40
   2  -1  -6 1136.59   25.80
   2  -1  -6 1117.49   27.20
  -2  -1   6 1092.89   26.70
   2   1  -7   90.79    8.60
   2   1  -7   82.59    8.50
  -2  -1  -7  110.09    7.70
  -2   1   7   88.69    7.70
  -2  -1  -7   96.49    7.40
   2   1  -7  105.59   13.60
   2  -1  -7  125.99   13.40
  -2   1  -7   80.39    7.60
   2  -1  -7   83.89    8.80
  -2  -1   7  107.09    8.00
  -2   1  -7   88.99    7.40
   2  -1  -7   94.79    8.50
  -2  -1  -8   83.59    8.60
   2   1  -8   94.19   13.60
  -2  -1  -8   90.79    8.40
   2   1  -8   99.19   10.80
   2   1  -8   83.09   10.10
   2  -1  -8   89.29   12.90
   2  -1  -8   88.79    9.70
  -2   1  -8   87.99    8.60
  -2  -1   8   73.39    8.90
  -2   1  -8   74.89    9.00
   2  -1  -8   85.39    9.90
  -2   1   9  156.58   14.30
   2   1  -9  211.08   23.70
  -2  -1  -9  166.68   11.40
   2   1  -9  154.08   14.50
   2  -1  -9  157.08   13.40
   2  -1  -9  190.48   19.70
  -2   1  -9  144.89   11.80
  -2   1  -9  132.09   12.80
   2   1 -10  200.38   18.30
  -2  -1 -10  178.98   14.30
  -2  -1 -10  188.78   15.40
  -2   1 -10  194.58   15.00
   2  -1 -10  168.08   17.80
  -2   1 -10  197.48   17.30
   3   1   0   -0.60    0.90
   3  -1   0    1.30    1.10
  -3  -1   0    1.10    1.20
  -3   1   0    1.20    1.30
  -3  -1   0    1.30    1.00
   3  -1   0    0.10    1.10
  -3   1   0    0.20    1.00
   3   1   0   -1.00    1.40
   3  -1   0   -1.60    1.50
  -3  -1   0    2.00    1.80
   3   1   0    0.40    0.90
  -3   1   0   -1.30    1.60
  -3   1   0    1.00    1.70
  -3  -1   0   -0.10    1.00
   3  -1   0    1.30    1.10
   3   1   0    0.30    1.30
  -3  -1   0   -0.10    0.80
   3   1   0    0.90    1.10
   3  -1   1 1030.70   19.50
   3   1  -1 1016.00   21.90
   3   1  -1  999.20   21.40
  -3  -1  -1 1053.99   19.90
  -3   1   1 1037.30   22.90
  -3   1   1 1052.69   21.10
  -3  -1  -1 1028.70   19.90
   3  -1   1  939.61   19.50
  -3  -1  -1 1039.40   21.10
  -3   1   1 1008.20   20.80
  -3  -1  -1 1020.00   19.60
  -3   1   1 1026.10   23.60
  -3   1   1 1019.80   21.70
   3  -1   1 1011.70   19.90
   3   1  -1 1050.19   24.00
  -3  -1   1  991.60   20.70
  -3  -1   1 1036.50   24.00
  -3  -1   1 1031.00   21.00
  -3   1  -1 1034.20   19.60
   3  -1  -1 1022.00   23.80
  -3   1  -1 1014.30   21.10
   3  -1  -1 1011.40   21.00
   3  -1  -1 1035.20   21.30
  -3  -1   1 1014.00   21.00
   3   1   1 1001.70   19.30
  -3   1  -1 1015.10   20.00
   3   1   1 1017.90   19.30
  -3   1  -1  991.50   19.70
   3   1  -2  395.76   10.70
   3   1  -2  389.96   10.90
   3   1  -2  390.46   10.50
  -3   1   2  390.76   12.40
   3  -1   2  396.26    9.60
  -3   1   2  380.36   10.50
   3   1  -2  396.26   11.70
  -3  -1  -2  395.26    9.00
  -3   1   2  398.26   10.60
  -3   1   2  394.36   12.10
   3   1  -2  395.26   13.40
  -3   1   2  392.06   10.90
   3  -1  -2  379.86   10.60
   3  -1  -2  400.86   10.60
  -3  -1   2  401.06   10.70
  -3  -1   2  382.46   12.80
  -3   1  -2  398.96    9.60
  -3  -1   2  387.76   10.50
   3   1   2  402.96    9.10
   3  -1  -2  398.46   10.90
   3  -1  -2  403.46   13.50
  -3  -1   2  377.36   11.10
   3  -1  -2  383.46   11.20
  -3  -1   2  391.86   10.30
  -3   1   3 1378.36   27.80
  -3   1   3 1331.97   29.20
   3   1  -3 1329.67   28.30
   3   1  -3 1320.57   29.70
   3   1  -3 1309.07   27.50
   3   1  -3 1333.87   32.10
  -3  -1  -3 1316.17   26.00
  -3   1   3 1313.97   27.80
  -3   1   3 1309.07   29.50
   3   1  -3 1326.17   28.30
  -3   1   3 1339.67   27.60
  -3  -1   3 1361.76   26.90
  -3  -1   3 1333.07   28.10
   3  -1  -3 1314.17   28.00
  -3  -1   3 1325.77   30.00
   3  -1  -3 1308.27   28.70
  -3  -1   3 1341.97   28.60
   3  -1  -3 1290.67   31.50
   3  -1  -3 1337.27   28.30
   3  -1  -3 1322.77   27.90
  -3  -1   3 1345.67   27.80
  -3   1  -3 1336.47   26.70
  -3   1   4    9.70    3.20
   3   1  -4    9.20    2.90
  -3   1   4    8.10    2.50
  -3   1   4   10.60    2.60
   3   1  -4    6.10    2.50
  -3   1   4    8.70    2.80
   3   1  -4   14.40    5.00
  -3  -1  -4   11.40    2.30
   3   1  -4    6.70    3.60
   3   1  -4   11.00    2.90
   3  -1  -4    9.80    2.90
  -3  -1   4   13.50    2.90
  -3  -1   4    7.40    3.00
  -3   1  -4    5.50    1.90
  -3  -1   4    6.60    3.00
   3  -1  -4    6.90    2.50
  -3   1  -4   11.50    2.40
   3  -1  -4    8.90    4.50
  -3  -1   4    9.10    2.10
   3  -1  -4    5.30    2.90
   3  -1  -4    8.80    2.80
   3   1  -5 1307.87   34.40
   3   1  -5 1250.57   29.00
   3   1  -5 1319.57   30.20
   3   1  -5 1249.97   28.20
  -3   1   5 1277.17   29.90
  -3   1   5 1300.37   29.10
  -3  -1  -5 1307.47   27.50
   3   1  -5 1271.97   29.50
  -3  -1  -5 1301.57   26.80
   3  -1  -5 1266.77   33.80
  -3   1  -5 1295.87   27.70
   3  -1  -5 1292.67   29.70
  -3  -1   5 1275.07   29.20
   3  -1  -5 1306.37   29.10
  -3  -1   5 1306.67   28.20
   3  -1  -5 1292.27   30.10
   3  -1  -5 1278.87   28.70
  -3   1  -5 1292.87   28.00
  -3  -1   5 1253.67   28.70
  -3   1   6   21.40    4.30
  -3   1   6   24.40    5.20
  -3  -1  -6   22.70    4.00
   3   1  -6   16.10    4.50
  -3  -1  -6   14.60    3.40
  -3   1   6   16.10    3.50
   3   1  -6   14.30    7.60
   3   1  -6   13.50    4.00
   3   1  -6   19.60    4.40
   3   1  -6   22.70    4.60
   3  -1  -6   15.50    4.00
   3  -1  -6   24.30    4.60
   3  -1  -6   19.30    7.90
  -3   1  -6   18.30    3.80
  -3  -1   6   13.60    3.90
  -3  -1   6   12.20    3.80
  -3   1  -6   16.40    3.60
  -3  -1   6   18.20    4.10
   3  -1  -6   12.60    4.10
   3  -1  -6   14.70    4.80
   3   1  -7  921.31   26.20
   3   1  -7  945.41   32.20
   3   1  -7  918.81   26.10
  -3   1   7  932.81   24.60
  -3  -1  -7  960.30   23.30
   3   1  -7  928.21   23.20
  -3  -1  -7  934.21   23.40
   3  -1  -7  917.21   31.30
   3  -1  -7  963.80   26.10
  -3  -1   7  952.40   25.30
  -3   1  -7  936.61   24.10
  -3   1  -7  897.11   24.70
   3  -1  -7  936.31   24.00
   3  -1  -7  927.51   26.40
   3   1  -8  191.78   20.40
   3   1  -8  155.78   13.30
  -3  -1  -8  182.38   10.40
  -3  -1  -8  170.58   10.00
   3   1  -8  165.48   13.10
  -3   1   8  164.98   11.20
   3  -1  -8  182.28   20.50
  -3   1  -8  176.28   11.00
   3  -1  -8  164.38   13.70
  -3  -1   8  188.08   11.70
  -3   1  -8  171.78   10.40
   3  -1  -8  176.28   12.50
   3   1  -9  180.98   15.20
   3   1  -9  161.88   16.20
  -3  -1  -9  186.58   12.10
   3   1  -9  201.18   25.40
  -3   1  -9  172.68   12.30
  -3  -1   9  192.48   13.90
   3  -1  -9  184.08   21.70
  -3   1  -9  216.58   13.70
   3  -1  -9  177.98   16.80
   3  -1  -9  174.28   14.60
  -3   1  10   -1.00    8.60
  -3  -1 -10   18.10    8.50
   3   1 -10    2.30   10.50
  -3   1 -10   16.20    9.10
  -3  -1  10   -3.70    8.90
   3  -1 -10   12.90   12.20
   3  -1 -10    6.40    9.80
   3  -1 -10   31.70   21.20
  -3   1 -10   -2.40    7.90
  -4  -1   0 5089.39   90.29
   4   1   0 5197.68   91.39
   4  -1   0 5111.89   90.69
   4  -1   0 5120.19   90.99
  -4  -1   0 5161.98   91.49
  -4   1   0 5088.49   94.29
   4  -1   0 5157.08   93.99
   4  -1   0 5055.99   91.19
  -4   1   0 4985.90   90.59
  -4   1   0 5149.38   92.59
  -4  -1   0 5049.00   91.19
   4   1   0 4967.30   90.09
  -4  -1   0 4978.10   90.59
   4   1   0 5161.18   93.69
  -4   1   0 5074.79   91.49
   4   1   0 5073.19   90.39
   4   1   0 5145.19   91.99
  -4  -1   0 5192.98   94.39
   4   1  -1  664.73   18.70
  -4   1   1  685.73   15.70
  -4  -1  -1  656.43   16.60
  -4  -1  -1  659.63   14.50
  -4   1   1  684.23   15.80
   4   1  -1  692.03   15.60
  -4   1   1  660.03   16.30
   4   1  -1  681.13   16.40
  -4   1   1  672.33   17.40
  -4   1   1  672.73   18.70
   4   1  -1  668.13   17.00
   4  -1   1  676.23   14.50
   4   1  -1  669.43   15.50
   4  -1   1  666.73   14.40
  -4  -1  -1  666.43   14.90
  -4  -1  -1  670.43   14.90
   4  -1  -1  662.73   18.90
  -4  -1   1  670.13   16.00
  -4  -1   1  678.23   15.50
  -4   1  -1  658.83   15.60
  -4  -1   1  679.13   19.10
   4  -1  -1  689.63   16.20
   4   1   1  701.53   14.70
   4   1   1  656.53   15.30
  -4  -1   1  685.93   15.90
  -4  -1   1  679.03   16.50
  -4   1  -1  664.13   14.90
   4  -1  -1  673.73   15.80
  -4   1  -1  685.43   14.50
   4   1   1  673.13   14.20
   4   1   1  662.23   14.00
   4  -1  -1  680.13   16.50
  -4   1  -1  646.64   16.60
  -4   1   2  231.98    9.60
  -4   1   2  228.08    8.10
   4   1  -2  234.98   11.20
  -4   1   2  235.38    8.20
  -4   1   2  243.18   10.40
   4   1  -2  232.18    8.20
  -4  -1  -2  245.48    6.70
   4   1  -2  228.78    8.60
  -4   1   2  222.48    8.50
   4   1  -2  228.28    8.00
   4   1  -2  219.18    9.30
   4  -1   2  232.38    7.00
  -4  -1   2  233.48    8.10
  -4  -1   2  226.18   10.60
   4  -1  -2  235.48    8.30
   4   1   2  229.68    6.50
  -4  -1   2  238.58    8.30
  -4  -1   2  224.18    8.80
   4  -1  -2  228.18    8.00
  -4  -1   2  227.38    8.10
   4  -1  -2  238.38    8.60
   4  -1  -2  229.38    8.80
  -4   1  -2  236.98    7.10
   4  -1  -2  229.78   11.00
  -4   1   3   77.59    6.50
   4   1  -3   77.29    6.80
  -4   1   3   76.19    6.70
   4   1  -3   72.79    5.20
   4   1  -3   71.99    7.80
  -4   1   3   70.89    5.40
   4   1  -3   67.89    5.20
   4   1  -3   69.69    5.50
   4  -1   3   68.19    4.20
  -4   1   3   74.89    5.20
  -4  -1  -3   73.69    4.00
  -4   1   3   73.89    5.30
   4  -1  -3   70.79    5.70
  -4  -1   3   77.19    7.20
   4  -1  -3   64.49    5.10
  -4   1  -3   77.19    4.30
  -4  -1   3   78.29    6.10
  -4  -1   3   76.19    5.30
  -4  -1   3   72.49    5.20
   4  -1  -3   72.79    5.90
   4  -1  -3   71.39    5.10
  -4  -1   3   78.49    5.00
   4  -1  -3   76.99    8.00
   4   1   3   72.09    4.00
  -4  -1  -4 2484.35   46.20
   4   1  -4 2460.95   50.29
  -4   1   4 2446.66   49.50
   4   1  -4 2473.65   49.00
  -4   1   4 2517.95   48.80
   4   1  -4 2455.75   53.49
  -4  -1  -4 2447.56   46.90
   4   1  -4 2547.25   55.79
  -4   1   4 2528.65   51.09
  -4   1   4 2490.05   51.49
   4   1  -4 2413.06   50.39
  -4   1   4 2482.35   49.30
  -4  -1   4 2483.15   49.40
  -4  -1   4 2550.54   52.09
   4  -1  -4 2516.05   50.09
   4  -1  -4 2485.05   50.09
  -4  -1   4 2551.04   50.59
   4  -1  -4 2529.35   55.59
  -4  -1   4 2522.25   47.80
   4  -1  -4 2522.05   51.09
  -4   1  -4 2510.45   47.80
  -4  -1   4 2516.35   49.90
  -4   1  -4 2427.26   47.30
   4  -1  -4 2504.45   49.60
  -4   1   5  169.28    8.60
   4   1  -5  175.78   13.70
  -4   1   5  166.58   10.10
   4   1  -5  179.88    8.60
   4   1  -5  167.68    9.40
  -4   1   5  170.98    7.50
   4   1  -5  157.08    9.00
  -4   1   5  173.28    9.80
  -4  -1  -5  164.98    6.70
  -4   1   5  163.58    8.50
  -4  -1  -5  169.78    7.20
   4   1  -5  177.28    9.20
  -4  -1   5  184.68    8.90
   4  -1  -5  158.38   12.90
   4  -1  -5  159.58    9.60
  -4   1  -5  183.38    7.70
   4  -1  -5  167.58    9.10
   4  -1  -5  167.38    8.90
  -4  -1   5  190.28    9.50
  -4   1  -5  174.68    7.50
   4  -1  -5  169.48    8.90
  -4  -1   5  126.49   10.60
   4   1  -6 2465.85   51.59
   4   1  -6 2461.15   58.79
  -4   1   6 2512.05   51.29
   4   1  -6 2499.35   52.79
  -4   1   6 2487.25   52.39
  -4  -1  -6 2470.25   48.90
   4   1  -6 2362.06   52.29
   4   1  -6 2523.15   50.39
   4  -1  -6 2501.65   53.29
  -4  -1   6 2248.28   49.70
   4  -1  -6 2481.65   58.89
  -4  -1   6 2478.95   51.59
   4  -1  -6 2494.25   52.29
  -4  -1   6 2491.35   51.19
   4  -1  -6 2492.95   50.79
   4  -1  -6 2458.35   51.29
  -4   1  -6 2495.85   49.40
  -4   1  -6 2542.55   49.90
   4   1  -7   44.70    7.10
   4   1  -7   57.89    8.10
   4   1  -7   50.69   11.40
  -4   1   7   41.70    5.90
   4   1  -7   43.10    6.40
  -4  -1  -7   52.49    6.10
  -4   1   7   39.30    6.00
   4   1  -7   38.00    6.50
  -4  -1  -7   57.49    6.30
  -4  -1   7   44.00    6.40
   4  -1  -7   42.00    6.80
   4  -1  -7   54.39    8.00
   4  -1  -7   48.70   11.40
  -4   1  -7   51.49    6.30
  -4  -1   7   66.99    7.90
   4  -1  -7   28.60    6.00
  -4  -1   7   42.70    6.00
   4  -1  -7   36.20    6.50
   4   1  -8   85.89    8.30
   4   1  -8  108.69   12.90
  -4   1   8   88.59    9.90
   4   1  -8   86.69   11.60
   4   1  -8   64.49   21.20
  -4  -1  -8   86.09    8.20
   4   1  -8   81.59    9.30
   4  -1  -8   73.29    9.80
  -4   1  -8   93.89    8.70
   4  -1  -8   94.79   11.50
   4  -1  -8   82.19    9.20
  -4   1  -8   82.99    9.10
   4   1  -9   91.19   17.00
  -4   1   9  112.99   12.40
   4   1  -9  128.29   15.20
   4   1  -9  102.09   18.70
  -4  -1  -9  119.99   10.60
   4  -1  -9   90.49   13.20
  -4  -1   9  125.89   13.20
   4  -1  -9  107.09   19.30
  -4   1  -9   99.69   12.00
  -4   1  -9  116.29   11.60
   4  -1  -9  124.89   14.10
  -4  -1 -10  694.43   24.30
   4   1 -10  687.93   31.40
  -4   1  10  687.63   25.90
   4   1 -10  745.53   44.40
   4   1 -10  726.03   30.10
   4  -1 -10  750.42   45.50
   4  -1 -10  668.03   31.00
  -4  -1  10  664.53   26.10
  -4   1 -10  682.03   24.70
   4  -1 -10  698.13   28.60
  -4   1 -10  713.33   25.70
  -5  -1   0    4.00    1.50
   5   1   0   -1.70    2.50
  -5   1   0   -0.80    2.00
  -5  -1   0   -2.50    2.70
  -5  -1   0    2.50    1.70
   5  -1   0    0.10    1.70
   5   1   0    0.50    1.50
  -5  -1   0    2.90    1.80
   5   1   0   -0.70    1.60
  -5   1   0    1.70    2.80
  -5  -1   0    1.10    1.70
   5   1   0    1.50    2.00
   5  -1   0   -2.90    2.70
   5  -1   0    0.30    1.60
  -5   1   0    4.10    2.00
   5  -1   0   -0.40    1.60
  -5   1   0    1.10    1.50
   5   1  -1  426.46   15.40
   5  -1   1  412.96   10.90
  -5  -1  -1  435.66   11.20
  -5   1   1  444.06   13.90
   5   1  -1  445.76   12.10
   5  -1   1  439.06   10.90
  -5   1   1  437.66   13.00
   5   1  -1  432.96   12.80
   5  -1   1  411.16   12.30
  -5   1   1  439.16   12.10
  -5   1   1  429.56   15.30
   5   1  -1  447.06   13.70
  -5  -1  -1  418.46   11.50
  -5  -1  -1  426.96   13.60
   5   1  -1  421.36   11.80
  -5  -1  -1  422.06   11.50
  -5   1   1  417.96   12.00
   5  -1   1  426.46   10.80
  -5  -1   1  426.96   12.50
  -5   1  -1  440.16   11.80
   5   1   1  440.36   10.80
  -5  -1   1  425.96   15.50
   5  -1  -1  434.96   13.00
   5  -1  -1  443.96   12.30
   5  -1  -1  441.76   12.70
   5  -1  -1  424.76   15.50
  -5   1  -1  450.75   13.90
  -5   1  -1  444.16   12.30
   5   1   1  422.46   10.40
  -5  -1   1  435.86   12.30
   5   1   1  416.36   12.10
  -5   1  -1  424.86   11.10
  -5  -1   1  427.06   11.80
   5   1   1  427.36   11.10
  -5  -1   1  427.46   12.90
  -5  -1  -2  323.87    9.00
  -5  -1  -2  313.57    9.10
   5   1  -2  330.47   14.40
  -5   1   2  346.67   13.90
  -5   1   2  324.37   11.30
  -5   1   2  325.87   10.70
   5   1  -2  336.57   12.60
   5   1  -2  333.37   11.60
   5   1  -2  338.97   10.70
  -5   1   2  322.27   12.20
   5   1  -2  315.67   10.50
   5  -1   2  313.67    9.00
  -5   1   2  311.27   10.70
   5  -1  -2  322.87   10.80
  -5  -1   2  330.57   11.70
   5  -1  -2  324.07   11.60
  -5  -1   2  315.17   10.40
   5  -1  -2  325.17   10.60
  -5  -1   2  323.87   10.90
  -5  -1   2  327.17   10.90
  -5  -1   2  321.07   13.90
   5   1   2  337.77    8.70
   5  -1  -2  327.57   11.20
  -5   1  -2  339.07    9.50
   5  -1  -2  322.77   14.30
  -5   1   3 3257.87   62.89
  -5  -1  -3 3215.78   59.49
   5   1  -3 3315.17   66.09
  -5   1   3 3254.57   62.49
  -5   1   3 3261.07   62.39
   5   1  -3 3222.88   63.69
  -5   1   3 3274.47   66.59
   5   1  -3 3138.49   62.49
  -5   1   3 3253.57   64.79
   5  -1   3 3088.09   59.99
   5   1  -3 3212.38   68.59
   5   1  -3 3209.88   62.09
   5  -1  -3 3308.37   69.09
   5  -1  -3 3227.08   62.39
  -5  -1   3 3361.56   67.79
  -5  -1   3 3297.77   63.79
  -5  -1   3 3290.17   62.09
   5  -1  -3 3237.48   62.49
   5  -1  -3 3316.87   63.19
  -5  -1   3 3291.57   62.59
  -5  -1   3 3207.08   62.39
   5   1   3 3204.58   59.49
   5  -1  -3 3220.88   63.99
  -5   1  -3 3194.78   60.19
  -5   1   4  150.18    9.70
  -5   1   4  170.08    8.50
   5   1  -4  144.49   11.20
  -5   1   4  165.38    8.30
   5   1  -4  153.08    8.40
   5   1  -4  161.18    9.20
   5   1  -4  179.08   13.00
  -5   1   4  160.38    9.80
  -5   1   4  169.58    8.50
   5   1  -4  152.18    8.20
  -5  -1  -4  172.48    6.70
   5  -1  -4  160.78    8.50
  -5   1  -4  178.58    7.20
  -5  -1   4  170.28    7.80
   5  -1  -4  158.58    8.60
   5  -1  -4  166.68    9.40
  -5  -1   4  148.89    8.30
  -5  -1   4  156.28    9.20
   5  -1  -4  167.08    9.00
  -5  -1   4  169.38    8.40
   5  -1  -4  143.99   12.30
  -5  -1   4  160.58   10.50
  -5  -1  -5    3.90    2.40
   5   1  -5    0.40    2.90
   5   1  -5    3.20    3.70
  -5   1   5    1.30    3.30
   5   1  -5    4.90    3.60
  -5   1   5    1.50    4.00
   5   1  -5    6.00    6.50
  -5   1   5   10.90    3.30
  -5   1   5    3.30    3.20
  -5   1   5    4.60    4.20
   5   1  -5    0.50    3.00
  -5  -1   5    7.30    3.30
   5  -1  -5    9.30    4.60
  -5  -1   5    7.10    4.10
   5  -1  -5    4.50    3.40
  -5  -1   5    6.00    3.60
   5  -1  -5    0.00    6.50
  -5   1  -5    4.60    2.60
  -5  -1   5   10.20    3.00
  -5   1  -5    4.20    2.40
  -5  -1   5    5.90    4.90
   5  -1  -5    4.90    3.50
   5  -1  -5    0.70    2.90
   5   1  -6  267.07   12.10
  -5   1   6  274.77   14.40
  -5   1   6  292.27   12.50
   5   1  -6  271.47   13.00
  -5  -1  -6  274.47   10.30
   5   1  -6  301.37   13.50
   5   1  -6  276.17   13.80
   5   1  -6  264.57   18.90
  -5   1   6  278.27   12.30
  -5  -1   6  263.27   12.30
   5  -1  -6  272.67   12.70
  -5   1  -6  284.97   10.70
  -5   1  -6  269.07   10.60
   5  -1  -6  288.17   19.20
   5  -1  -6  257.47   12.90
  -5  -1   6  271.27   13.30
   5  -1  -6  293.67   12.70
   5  -1  -6  277.37   14.00
   5   1  -7  686.33   24.10
   5   1  -7  685.33   30.50
   5   1  -7  682.63   22.30
   5   1  -7  703.23   21.30
   5   1  -7  674.53   23.60
  -5   1   7  698.93   21.70
  -5  -1  -7  681.63   19.00
   5  -1  -7  698.83   30.80
   5  -1  -7  695.43   22.10
  -5  -1   7  701.23   22.00
  -5   1  -7  698.53   20.00
   5  -1  -7  718.33   24.30
  -5   1  -7  698.63   19.70
  -5  -1   7  662.93   20.40
   5  -1  -7  735.93   22.90
   5  -1  -7  712.43   21.80
  -5  -1  -8   25.30    5.30
  -5   1   8   21.70    7.40
   5   1  -8   22.90    7.60
   5   1  -8   17.80    6.10
   5   1  -8   12.30    8.00
  -5   1   8   21.80    6.10
   5   1  -8   27.90   13.90
   5   1  -8   26.50    7.60
  -5  -1   8   16.40    6.30
   5  -1  -8   12.40    6.90
  -5  -1   8    9.70    8.10
   5  -1  -8    7.90   13.30
   5  -1  -8   13.70    6.70
   5  -1  -8   21.10    7.30
   5  -1  -8   27.60    9.30
  -5   1  -8    8.70    5.00
  -5   1  -8   21.90    5.70
  -5  -1  -9 1256.77   31.40
  -5   1   9 1257.07   34.30
   5   1  -9 1254.57   48.40
   5   1  -9 1207.18   31.50
   5   1  -9 1185.48   36.30
   5   1  -9 1163.28   33.40
   5   1  -9 1215.98   38.00
   5  -1  -9 1168.08   32.20
  -5  -1   9 1192.78   34.00
   5  -1  -9 1126.69   47.40
   5  -1  -9 1253.47   38.60
  -5   1  -9 1241.78   32.00
  -5   1  -9 1194.28   31.60
   5  -1  -9 1182.18   35.40
   5  -1  -9 1198.38   33.10
  -5   1  10  194.88   17.70
   5   1 -10  147.89   16.20
  -5  -1 -10  167.28   15.40
   5   1 -10  203.68   29.30
   5   1 -10  161.08   18.40
   5  -1 -10  186.38   31.30
   5  -1 -10  136.69   15.70
  -5   1 -10  147.39   16.50
  -5   1 -10  153.18   15.40
  -5  -1  10  169.08   19.00
   5  -1 -10  240.98   24.70
   6   1   0  580.24   15.90
  -6   1   0  588.54   15.20
  -6   1   0  592.34   16.90
  -6   1   0  570.44   18.90
   6  -1   0  589.44   15.70
  -6  -1   0  584.14   16.00
  -6  -1   0  575.84   15.30
  -6  -1   0  579.24   16.10
  -6  -1   0  646.64   15.30
   6  -1   0  607.24   16.00
   6  -1   0  587.34   18.50
   6   1   0  609.64   18.40
   6   1   0  584.84   17.10
  -6  -1   0  576.44   19.20
  -6   1   0  589.54   16.30
   6  -1   0  587.24   15.30
  -6   1   0  565.44   15.20
   6   1   0  607.14   15.10
  -6  -1  -1  363.66   11.30
  -6  -1  -1  361.36   13.90
   6   1  -1  398.86   15.80
  -6   1   1  370.86   11.70
  -6  -1  -1  366.06   11.40
   6   1  -1  354.06   11.40
  -6   1   1  381.56   11.90
  -6  -1  -1  361.16   10.80
  -6  -1  -1  363.56   10.50
   6   1  -1  368.56   13.60
  -6   1   1  357.16   15.20
  -6   1   1  376.86   12.70
   6   1  -1  369.46   12.60
  -6   1   1  363.16   13.30
   6  -1   1  385.46   10.50
   6  -1   1  372.56   12.50
   6   1  -1  377.26   11.40
   6  -1   1  366.56   10.60
   6  -1   1  370.86   10.60
  -6  -1   1  400.36   11.80
  -6   1  -1  386.76   14.10
  -6  -1   1  359.06   12.10
   6  -1  -1  369.86   12.50
   6  -1  -1  379.86   11.90
  -6  -1   1  378.16   11.90
   6  -1  -1  379.36   12.30
   6   1   1  375.76   12.20
  -6  -1   1  367.76   12.70
  -6   1  -1  396.46   11.80
   6  -1  -1  359.96   15.30
   6   1   1  369.76   10.90
   6   1   1  376.16   10.40
   6   1   1  376.16   10.10
  -6  -1   1  348.37   15.30
  -6   1  -1  383.16   10.90
   6   1   1  317.17   13.60
  -6   1  -1  367.56   11.90
  -6  -1  -2  830.32   18.50
   6  -1   2  812.62   18.40
  -6   1   2  816.12   24.90
  -6   1   2  800.12   21.30
   6  -1   2  811.62   18.20
  -6   1   2  822.62   20.70
   6   1  -2  825.92   20.40
   6   1  -2  813.12   25.40
  -6  -1  -2  825.02   21.40
  -6   1   2  814.02   20.50
  -6  -1  -2  816.92   18.30
   6   1  -2  799.12   23.00
   6   1  -2  781.52   20.10
  -6   1   2  815.52   22.60
  -6  -1  -2  820.02   18.90
   6   1  -2  817.42   21.60
  -6  -1   2  786.52   20.50
  -6  -1   2  826.82   21.90
   6   1   2  822.32   19.80
   6  -1  -2  826.82   25.60
   6  -1  -2  814.72   20.30
  -6   1  -2  823.12   21.40
   6  -1  -2  826.32   20.70
  -6  -1   2  807.92   25.20
   6  -1  -2  787.82   21.50
   6  -1  -2  815.92   21.10
   6   1   2  797.22   17.70
  -6   1  -2  807.62   18.80
  -6   1  -2  819.22   18.10
  -6  -1   2  834.12   20.80
  -6  -1   2  824.42   20.40
   6   1  -3  462.95   19.60
  -6   1   3  474.35   14.60
  -6   1   3  480.45   18.10
   6   1  -3  450.55   17.40
  -6   1   3  442.76   14.30
  -6   1   3  452.75   14.80
  -6  -1  -3  447.86   12.10
  -6   1   3  450.05   16.20
   6   1  -3  449.95   14.30
   6  -1   3  444.46   12.40
   6   1  -3  434.76   14.30
   6   1  -3  471.25   15.70
  -6  -1   3  462.75   14.70
   6  -1  -3  434.26   14.20
  -6  -1   3  456.05   15.60
  -6   1  -3  444.66   12.60
   6   1   3  444.56   11.80
  -6  -1   3  459.25   18.50
  -6  -1   3  455.95   14.30
   6  -1  -3  472.35   14.90
   6  -1  -3  458.35   15.10
  -6  -1   3  449.66   14.30
   6  -1  -3  452.45   19.60
   6  -1  -3  455.35   15.70
  -6   1   4 1092.39   26.80
   6   1  -4 1051.09   28.00
  -6  -1  -4 1106.79   23.70
  -6   1   4 1097.89   26.50
   6   1  -4 1064.99   27.00
   6   1  -4 1085.49   26.40
   6  -1   4 1050.79   24.50
  -6   1   4 1080.69   28.70
   6   1  -4 1059.59   33.00
  -6   1   4 1072.79   29.90
  -6   1   4 1066.99   26.60
  -6  -1   4 1049.59   25.50
   6  -1  -4 1085.69   26.70
   6  -1  -4 1060.09   26.60
   6  -1  -4 1085.09   27.50
  -6  -1   4 1091.79   26.70
   6  -1  -4 1065.09   33.20
  -6   1  -4 1080.19   24.30
  -6  -1   4 1061.69   30.50
  -6  -1   4 1089.49   28.00
   6   1   4 1080.29   23.90
   6  -1  -4 1044.90   28.10
  -6  -1   4 1097.59   26.90
  -6   1   5  840.62   24.90
   6   1  -5  854.31   22.80
  -6   1   5  823.72   24.90
   6   1  -5  904.51   30.70
   6   1  -5  825.02   24.60
  -6   1   5  821.62   22.70
   6   1  -5  838.02   24.10
  -6  -1  -5  830.82   20.10
  -6   1   5  810.02   21.80
  -6   1   5  805.12   22.80
   6   1  -5  821.82   23.60
  -6  -1   5  847.72   24.20
   6  -1  -5  842.32   23.40
   6  -1  -5  833.32   23.90
   6  -1  -5  840.02   30.40
  -6  -1   5  808.42   22.90
   6  -1  -5  817.72   24.80
  -6   1  -5  829.22   20.20
  -6  -1   5  821.02   23.00
  -6   1  -5  825.52   20.60
  -6  -1   5  855.11   25.90
  -6  -1   5  830.52   21.10
   6  -1  -5  844.02   23.20
   6   1  -6   53.39    8.00
  -6   1   6   57.19    8.10
  -6  -1  -6   60.99    5.80
   6   1  -6   54.39    7.30
  -6   1   6   59.89    7.20
   6   1  -6   59.19    7.00
  -6   1   6   59.69    7.50
   6   1  -6   73.59   13.00
  -6   1   6   53.79    6.70
   6   1  -6   59.49    7.90
  -6   1   6   48.70    6.90
   6  -1  -6   62.69    7.40
  -6   1  -6   64.19    6.30
   6  -1  -6   60.19    8.00
  -6  -1   6   61.29    8.00
  -6   1  -6   66.69    6.20
  -6  -1   6   58.79    6.20
  -6  -1   6   68.39    8.20
   6  -1  -6   75.69   12.70
  -6  -1   6   63.79    8.30
  -6  -1   6   47.40    6.80
   6  -1  -6   60.79    8.50
   6  -1  -6   71.49    8.20
   6   1  -7    1.60    5.50
  -6   1   7   -2.20    5.20
   6   1  -7   -4.10    6.40
  -6   1   7    5.00    5.00
   6   1  -7    3.00   11.00
   6   1  -7   -0.60    5.20
  -6  -1  -7    6.70    4.10
   6   1  -7   13.00    6.40
   6  -1  -7    6.80    6.90
  -6  -1   7    8.70    6.00
   6  -1  -7    3.00   12.00
  -6   1  -7    3.70    4.00
   6  -1  -7   -0.70    5.90
  -6   1  -7    9.20    4.30
   6  -1  -7   -1.40    5.30
   6  -1  -7    7.70    7.10
   6   1  -8   46.40   15.50
   6   1  -8   47.30   10.20
  -6  -1  -8   62.29    7.40
   6   1  -8   53.39    7.90
   6   1  -8   64.59    9.70
  -6   1   8   57.69    9.20
   6   1  -8   45.60    9.00
  -6   1   8   42.40    7.30
   6  -1  -8   55.69   10.80
  -6  -1   8   60.09    8.30
   6  -1  -8   50.49    8.80
  -6  -1   8   63.59    9.20
  -6   1  -8   60.69    7.40
   6  -1  -8   68.19    9.80
  -6  -1   8   28.50    8.00
   6  -1  -8   65.89    9.70
   6  -1  -8   77.89   16.40
  -6   1  -8   67.29    8.10
   6   1  -9   52.99   20.20
   6   1  -9   63.89    9.70
  -6   1   9   55.39    9.00
  -6   1   9   65.09   10.90
   6   1  -9   57.29   10.70
  -6  -1  -9   67.69    8.90
   6   1  -9   60.49   11.10
   6   1  -9   72.39   14.10
  -6   1   9   66.29   10.60
   6  -1  -9   59.79   10.60
   6  -1  -9   47.90   12.90
   6  -1  -9   68.69   11.20
   6  -1  -9   61.89   11.20
  -6  -1   9   50.49   10.10
  -6  -1   9   65.89   11.00
  -6   1  -9   70.49    9.70
   6  -1  -9   81.79   21.60
   7  -1   0    3.20    2.50
  -7   1   0    1.90    2.90
   7   1   0    1.10    3.00
  -7  -1   0    3.00    2.10
  -7   1   0    2.70    3.10
   7   1   0   -1.90    1.90
  -7   1   0    4.50    2.30
  -7  -1   0    1.90    2.60
   7  -1   0    4.40    4.10
   7  -1   0    2.20    2.50
   7  -1   0   -0.20    2.40
  -7  -1   0    0.70    2.80
  -7  -1   0   -5.30    3.70
   7   1   0    5.80    4.30
  -7   1   0    2.80    2.20
  -7  -1   0    2.40    2.30
  -7   1   0   -1.20    4.20
   7   1   0    4.20    2.70
   7   1  -1   90.59    6.20
  -7  -1  -1   95.79    6.50
   7  -1   1   98.99    7.50
   7   1  -1   99.29    7.20
  -7   1   1   95.99    7.10
  -7  -1  -1   91.69    8.60
  -7   1   1  103.49    6.40
   7  -1   1  102.89    5.90
   7   1  -1  119.19    9.80
  -7  -1  -1   88.99    6.40
  -7   1   1  100.99    9.60
   7  -1   1   94.59    5.80
  -7  -1  -1  101.09    6.10
  -7  -1  -1  101.29    5.80
  -7   1   1   83.29    7.50
   7   1  -1  107.39    8.40
   7  -1   1   86.89    6.20
   7  -1   1   94.59    5.20
   7   1  -1   95.89    6.00
  -7   1   1   98.49    6.50
  -7   1  -1  102.39    7.00
   7  -1  -1   93.59    6.80
   7   1   1   95.89    7.20
  -7  -1   1  102.19   10.00
  -7  -1   1   98.19    6.20
  -7  -1   1   96.19    6.80
  -7  -1   1  105.29    6.80
  -7   1  -1   93.89    6.70
   7   1   1   98.69    5.10
  -7   1  -1   82.59    8.50
   7  -1  -1   88.49    9.60
   7   1   1  102.09    7.50
   7   1   1  100.19    6.10
  -7   1  -1   90.99    5.70
   7   1   1   97.49    5.60
  -7  -1   1   91.49    7.20
   7  -1  -1   89.19    6.90
   7  -1  -1  102.59    6.60
   7   1  -2 1613.64   35.00
   7  -1   2 1624.24   32.00
  -7  -1  -2 1584.14   33.60
  -7  -1  -2 1604.14   32.80
   7   1  -2 1625.94   41.50
  -7   1   2 1637.94   36.50
   7  -1   2 1636.74   32.90
  -7   1   2 1623.14   35.50
   7   1  -2 1580.94   34.90
  -7  -1  -2 1596.24   37.10
  -7   1   2 1577.84   40.80
  -7   1   2 1596.24   37.60
   7   1  -2 1570.84   36.60
   7   1  -2 1587.04   38.90
   7  -1   2 1548.35   32.40
   7  -1  -2 1613.94   36.10
  -7  -1   2 1594.74   41.40
   7   1   2 1606.04   32.00
  -7   1  -2 1656.83   33.90
  -7   1  -2 1631.64   32.70
  -7  -1   2 1594.24   35.00
   7  -1  -2 1606.44   35.40
  -7  -1   2 1594.14   35.50
  -7   1  -2 1595.14   37.10
  -7  -1   2 1555.94   35.50
   7   1   2 1600.64   35.10
   7   1   2 1614.14   31.70
   7  -1  -2 1592.24   36.80
  -7  -1   2 1560.84   36.60
  -7   1  -2 1600.94   33.80
   7  -1  -2 1645.24   42.10
  -7   1   3  771.92   21.60
   7   1  -3  742.43   26.80
   7   1  -3  754.52   20.70
  -7   1   3  761.62   21.00
   7   1  -3  785.32   22.70
  -7   1   3  759.02   20.90
  -7   1   3  763.02   25.40
  -7   1   3  749.33   23.00
   7   1  -3  750.62   20.80
   7  -1   3  742.03   18.30
  -7  -1  -3  759.52   18.30
   7   1  -3  725.23   24.70
   7  -1  -3  754.92   21.60
  -7  -1   3  752.12   20.90
   7  -1  -3  774.32   20.80
  -7  -1   3  761.82   20.80
   7   1   3  750.32   17.80
  -7  -1   3  777.12   22.60
   7  -1  -3  747.33   22.40
   7  -1  -3  749.82   27.00
   7  -1  -3  750.42   21.10
  -7   1  -3  772.62   18.80
  -7  -1   3  738.73   21.00
  -7  -1   3  776.92   26.20
   7  -1   4 1633.44   34.60
  -7   1   4 1587.44   37.10
   7   1  -4 1586.34   39.10
   7   1  -4 1667.83   37.20
  -7  -1  -4 1686.33   34.10
  -7   1   4 1613.34   41.80
  -7   1   4 1661.43   37.50
  -7   1   4 1578.34   39.60
   7   1  -4 1602.24   37.50
  -7   1   4 1637.84   37.40
   7   1  -4 1629.04   45.10
  -7  -1   4 1659.23   36.70
   7   1   4 1638.04   33.90
   7  -1  -4 1587.24   37.20
   7  -1  -4 1582.64   39.20
  -7  -1   4 1665.83   43.00
  -7   1  -4 1654.13   34.60
  -7  -1   4 1670.13   39.10
  -7  -1   4 1638.44   37.60
  -7  -1   4 1644.54   37.30
   7  -1  -4 1646.54   45.40
   7  -1  -4 1636.34   37.50
   7  -1  -4 1642.44   38.40
  -7  -1  -5   14.90    3.70
   7   1  -5    8.00    5.20
  -7   1   5    9.80    5.70
   7   1  -5    3.80    4.80
  -7   1   5    4.70    4.20
  -7   1   5   15.70    6.20
   7   1  -5   13.00    5.00
   7   1  -5    7.00    4.10
   7   1  -5    2.00    8.30
  -7   1   5   14.60    4.60
  -7   1   5    7.50    4.20
  -7  -1   5    7.90    4.10
   7  -1  -5   11.50    5.50
   7  -1  -5   13.00    4.60
  -7   1  -5   14.60    3.40
   7  -1  -5    2.80    8.10
  -7  -1   5   14.30    5.70
  -7  -1   5   12.40    4.60
  -7  -1   5    6.20    4.40
   7  -1  -5    9.40    4.90
   7  -1  -5    6.10    3.90
  -7  -1   5    9.00    6.60
   7   1  -6  861.91   24.80
  -7   1   6  871.61   25.40
  -7   1   6  869.11   23.20
  -7  -1  -6  880.51   21.90
  -7   1   6  846.82   24.80
  -7   1   6  850.31   26.20
   7   1  -6  859.61   27.80
   7   1  -6  823.52   34.10
   7   1  -6  850.11   27.10
  -7   1   6  859.21   27.20
   7  -1  -6  855.91   27.80
  -7   1  -6  881.11   22.60
  -7  -1   6  844.32   25.90
  -7  -1   6  865.61   25.40
   7  -1  -6  853.21   25.70
  -7  -1   6  823.12   24.90
  -7  -1   6  834.32   22.10
   7  -1  -6  845.62   34.10
  -7  -1   6  875.51   27.30
   7  -1  -6  862.41   25.20
  -7   1  -6  867.81   21.90
   7   1  -7  579.34   20.70
  -7   1   7  586.24   20.90
   7   1  -7  601.14   25.00
   7   1  -7  590.24   22.60
   7   1  -7  663.03   32.50
  -7   1   7  574.84   20.10
  -7   1   7  516.85   23.30
   7   1  -7  604.44   22.40
   7  -1  -7  582.54   21.30
   7  -1  -7  569.64   22.20
   7  -1  -7  613.54   24.60
   7  -1  -7  640.44   22.50
   7  -1  -7  584.64   32.00
  -7   1  -7  582.34   18.40
  -7   1  -7  629.44   18.40
  -7  -1   7  612.14   21.60
  -7   1   8  889.01   29.10
  -7   1   8  883.61   28.60
   7   1  -8  880.61   41.60
   7   1  -8  890.61   32.20
   7   1  -8  918.61   30.20
  -7  -1  -8  918.11   24.80
   7   1  -8  876.81   29.40
   7   1  -8  865.21   27.40
  -7  -1   8  897.81   28.40
   7  -1  -8  879.21   41.50
   7  -1  -8  899.11   27.90
   7  -1  -8  891.91   29.20
  -7  -1   8  924.51   28.90
  -7   1  -8  926.21   25.60
   7  -1  -8  850.01   29.10
   7  -1  -8  902.51   32.30
  -7   1   9  102.99   12.80
  -7   1   9   94.59   11.20
   7   1  -9   84.39   23.90
  -7   1   9   75.19   13.20
  -7  -1  -9   95.39   11.90
   7   1  -9   96.89   13.50
   7   1  -9   79.19   15.70
   7   1  -9  108.49   13.80
   7   1  -9   88.69   11.10
  -7  -1   9   78.89   12.20
   7  -1  -9   75.49   12.90
   7  -1  -9   67.89   12.30
  -7   1  -9   93.39   12.50
   7  -1  -9   71.19   11.60
   7  -1  -9   99.59   15.90
   7  -1  -9  138.89   24.60
  -7  -1   9   96.49   11.60
  -7   1  -9   76.89    9.70
  -7  -1   9   86.89   12.30
  -8   1   0   34.80    4.80
  -8   1   0   25.80    4.70
   8  -1   0   33.20    5.00
   8  -1   0   28.70    4.90
   8   1   0   29.80    4.60
  -8   1   0   29.00    4.30
  -8  -1   0   40.20    7.40
  -8  -1   0   30.30    4.60
   8   1   0   35.40    6.30
  -8  -1   0   28.40    4.10
   8   1   0   26.10    3.80
  -8  -1   0   35.50    5.10
   8  -1   0   32.20    6.40
  -8  -1   0   29.80    4.60
  -8   1   0   28.20    6.40
  -8   1   0   22.80    4.90
   8  -1   0   30.90    4.50
   8   1   0   46.60    7.20
  -8  -1  -1 2564.04   50.79
   8  -1   1 2503.45   53.19
  -8   1   1 2543.25   58.79
  -8  -1  -1 2566.34   50.09
   8   1  -1 2609.24   58.39
  -8   1   1 2601.04   52.19
   8  -1   1 2614.34   51.29
   8   1  -1 2575.74   53.39
   8   1  -1 2650.63   56.49
   8  -1   1 2521.95   49.99
  -8   1   1 2511.45   54.09
   8  -1   1 2589.64   50.29
  -8   1   1 2508.35   53.09
  -8  -1  -1 2501.15   51.49
   8  -1   1 2513.55   49.40
  -8  -1  -1 2563.34   51.49
  -8   1   1 2525.35   51.69
  -8  -1  -1 2491.65   56.69
   8   1  -1 2542.75   51.29
  -8  -1   1 2485.95   52.59
  -8   1  -1 2484.35   51.69
  -8  -1   1 2571.94   52.19
  -8  -1   1 2578.54   51.59
  -8   1  -1 2568.84   50.59
   8   1   1 2611.34   50.79
  -8   1  -1 2520.35   52.19
   8   1   1 2580.24   49.80
   8   1   1 2458.45   48.90
  -8   1  -1 2494.35   56.59
  -8  -1   1 2563.04   53.49
   8   1   1 2632.04   54.39
  -8  -1   1 2506.45   59.19
   8   1   1 2519.35   52.89
   8  -1  -1 2540.95   58.39
   8  -1  -1 2525.85   53.19
   8  -1  -1 2514.65   52.49
   8  -1  -1 2497.95   51.59
  -8  -1  -2   69.49    5.80
   8   1  -2   84.89    7.10
   8   1  -2   84.29    9.50
   8   1  -2   65.99    9.40
   8   1  -2   75.99    6.30
  -8   1   2   82.79    8.80
   8  -1   2   86.49    6.00
  -8   1   2   76.69    6.80
  -8  -1  -2   82.69    6.60
  -8  -1  -2   66.99    8.30
   8  -1   2   73.09    5.40
  -8   1   2   81.39    6.70
  -8   1   2   93.59    7.90
   8  -1   2   72.69    4.90
   8   1  -2   65.19    7.40
  -8  -1  -2   78.39    6.50
  -8   1   2   76.39   10.30
   8  -1  -2   74.69    7.10
   8  -1  -2   72.89    7.30
   8   1   2   80.69    8.20
  -8   1  -2   75.79    5.90
  -8  -1   2   85.09    8.60
   8  -1  -2   71.29    9.70
  -8  -1   2   70.49    9.60
  -8   1  -2   89.89    7.00
   8  -1  -2   82.49    7.80
  -8  -1   2   83.19    7.30
   8   1   2   67.29    4.70
  -8  -1   2   68.49    6.80
  -8   1  -2   74.99    9.10
   8   1   2   67.49    5.10
  -8  -1   2   94.09    6.90
  -8  -1  -3   -0.10    4.30
   8   1  -3    0.40    5.40
   8   1  -3    3.30    3.10
   8  -1   3    1.70    2.30
  -8  -1  -3    1.90    2.60
   8   1  -3    3.60    4.10
  -8  -1  -3    1.70    3.10
   8   1  -3    8.20    3.90
  -8   1   3    6.20    4.40
   8   1  -3    1.80    5.80
  -8   1   3   -1.90    3.10
  -8   1   3    5.80    6.30
  -8   1   3    3.10    3.60
  -8   1   3    6.40    3.10
   8  -1  -3    6.10    3.30
  -8  -1   3    3.20    2.80
  -8  -1   3   -2.60    3.10
   8  -1  -3   -3.30    3.50
   8  -1  -3    6.90    6.30
  -8  -1   3    8.60    4.60
   8  -1  -3   -3.20    4.00
   8   1   3    3.40    2.00
   8  -1  -3   -0.10    3.50
  -8  -1   3   -0.30    6.30
  -8  -1   3    0.30    3.60
  -8   1   4   18.20    6.10
  -8   1   4   19.30    4.80
  -8   1   4   19.40    4.50
  -8   1   4   13.10    7.00
   8   1  -4   23.60    5.60
   8   1  -4   22.60    6.40
  -8   1   4   25.70    5.30
   8   1  -4   17.10    4.70
   8   1  -4   20.30    8.60
   8  -1   4   27.70    4.10
  -8  -1   4   20.60    4.70
  -8  -1   4   25.10    8.40
  -8  -1   4   19.70    5.40
  -8  -1   4   13.50    4.60
   8  -1  -4   26.90    6.10
   8  -1  -4   20.50    8.60
   8  -1  -4   21.70    5.10
   8  -1  -4   27.80    5.60
   8   1   4   23.20    3.90
  -8  -1   4   13.00    5.30
   8  -1  -4   26.00    6.30
  -8   1  -4   17.80    3.70
   8   1  -5  138.99   11.90
  -8   1   5  130.49   10.00
   8   1  -5  158.38   10.60
   8   1  -5  127.09   11.60
  -8   1   5  107.09   10.30
  -8   1   5  110.19   12.90
  -8   1   5  137.99   10.00
  -8  -1  -5  128.39    7.50
   8  -1   5  128.39    8.10
  -8   1   5   98.49   16.10
   8   1  -5  125.09   10.20
   8  -1  -5  119.89    9.90
   8  -1  -5  130.79   10.90
  -8  -1   5  123.29    9.70
  -8   1  -5  134.49    8.10
   8  -1  -5  133.69   11.30
  -8  -1   5  128.49   13.70
  -8  -1   5  130.89    9.20
  -8  -1   5  123.19   10.80
   8  -1  -5  129.89   11.80
   8  -1  -5  129.09   20.70
   8   1  -6   15.90    6.90
  -8   1   6   32.90    8.30
  -8   1   6   16.00    7.80
   8   1  -6   21.40    5.80
   8   1  -6   15.90    5.90
  -8  -1  -6   19.30    4.20
  -8   1   6    6.80    4.80
  -8   1   6   15.20    6.10
   8   1  -6   10.50   11.40
  -8   1   6   15.40    5.20
  -8  -1   6    3.70    6.00
  -8   1  -6   21.40    4.40
  -8  -1   6   25.60    6.80
   8  -1  -6   13.10    5.90
  -8  -1   6   24.40    5.20
  -8  -1   6   17.00    8.30
   8  -1  -6   14.00    6.50
   8  -1  -6   20.40    7.30
   8  -1  -6    9.90   11.50
  -8   1  -6   21.80    8.50
  -8   1   7  469.25   22.20
  -8  -1  -7  483.25   16.40
   8   1  -7  459.95   31.10
  -8   1   7  503.35   20.40
   8   1  -7  477.25   21.50
  -8   1   7  476.05   19.80
  -8   1   7  487.75   17.00
   8   1  -7  451.35   22.80
   8   1  -7  483.45   21.00
   8   1  -7  473.35   19.60
   8  -1  -7  495.65   31.40
  -8  -1   7  479.55   20.00
  -8  -1   7  470.95   19.90
   8  -1  -7  462.15   21.10
  -8  -1   7  485.85   21.00
   8  -1  -7  467.55   20.40
  -8   1  -7  480.45   16.80
  -8  -1   7  493.35   16.40
   8  -1  -7  455.65   22.80
  -8  -1   7  451.85   20.80
   8  -1  -7  476.65   20.40
   8   1  -8  143.99   16.40
  -8   1   8  140.39   14.90
   8   1  -8  115.69   21.80
  -8   1   8  130.59   14.60
   8   1  -8  152.88   17.00
  -8  -1  -8  148.99   11.10
  -8   1   8  156.08   17.30
   8   1  -8  124.89   14.60
   8   1  -8  150.08   15.80
   8  -1  -8  132.39   15.80
   8  -1  -8  158.58   16.90
   8  -1  -8  161.78   15.70
  -8  -1   8  134.19   16.30
  -8   1  -8  157.08   11.80
   8  -1  -8  146.59   15.50
  -8  -1   8  146.99   15.80
  -8   1  -8  129.09   11.20
  -8  -1   8  120.59   14.30
   8  -1  -8  169.58   24.60
  -8  -1  -9  107.19   13.20
  -8   1   9  108.39   13.90
   8   1  -9   85.99   12.50
   8   1  -9   92.59   16.80
   8   1  -9   89.19   25.00
   8   1  -9  130.39   15.80
   8   1  -9  117.69   15.40
   8  -1  -9   97.19   12.60
   8  -1  -9   86.09   13.90
   8  -1  -9  112.59   25.20
  -8   1  -9  100.79   13.60
   8  -1  -9  125.09   17.80
  -8  -1   9  106.49   13.60
   8  -1  -9  109.39   14.40
  -9  -1   0    1.20    3.30
  -9   1   0    3.30    3.00
  -9   1   0   -2.00    5.30
   9   1   0    3.10    3.20
  -9  -1   0   -2.50    3.00
  -9   1   0    4.40    3.70
   9  -1   0    2.80    3.40
   9  -1   0   -1.10    3.30
   9   1   0    7.40    4.60
  -9  -1   0    6.00    3.80
   9   1   0    0.10    4.90
  -9  -1   0    0.10    2.40
  -9   1   0    8.30    4.30
  -9   1   0   -1.80    2.70
   9   1   0    2.60    2.80
  -9  -1   0   -0.40    5.40
   9  -1   0   -0.10    2.70
   9  -1   0    5.10    5.90
   9   1  -1   86.49    8.20
  -9  -1  -1   82.59    6.40
   9   1  -1   78.99    6.90
   9   1  -1   64.39    8.70
  -9   1   1   79.59    7.60
  -9  -1  -1   83.29    7.40
  -9  -1  -1   67.39    6.60
  -9  -1  -1   69.79    9.60
  -9   1   1   80.69    6.70
   9  -1   1   71.69    8.90
  -9  -1  -1   86.99    7.50
  -9   1   1   83.69   11.10
  -9   1   1   71.89    7.20
  -9   1   1   77.89    9.10
   9  -1   1   90.19    6.80
   9  -1   1   79.89    6.40
   9   1  -1   65.09    9.30
   9  -1   1   77.19    7.30
   9  -1   1   81.59    5.70
  -9  -1   1   70.99    7.30
  -9  -1   1   76.19    6.70
   9  -1  -1   84.09    8.10
  -9  -1   1   81.29    8.70
  -9   1  -1   67.29    7.60
  -9   1  -1   79.69   10.40
  -9  -1   1   79.39    7.30
   9  -1  -1   80.29    7.60
   9   1   1   64.59    6.50
  -9   1  -1   88.89    7.90
   9   1   1   82.39    5.50
   9   1   1   84.59    6.20
   9   1   1   68.49    8.90
  -9  -1   1   70.09   10.70
   9  -1  -1   74.69    7.20
   9   1   1   84.99    8.40
  -9   1  -1   80.79    6.80
   9  -1  -1   74.79   10.00
  -9   1  -1   85.39    6.60
   9  -1   2 3119.19   59.09
  -9  -1  -2 3073.29   60.59
  -9   1   2 3083.49   62.79
  -9  -1  -2 3138.49   61.59
   9   1  -2 3097.59   64.89
  -9   1   2 3010.20   62.79
  -9  -1  -2 3203.78   60.09
   9   1  -2 2992.30   61.89
  -9   1   2 3057.99   70.79
   9   1  -2 3099.79   70.89
   9   1  -2 3093.69   69.29
  -9  -1  -2 3034.50   67.09
  -9   1   2 3082.49   65.79
  -9  -1  -2 3028.30   60.09
  -9   1   2 3083.29   64.29
   9   1  -2 3039.20   62.09
   9  -1   2 3020.30   59.19
   9   1   2 3116.39   58.69
   9  -1  -2 3147.79   62.89
  -9   1  -2 3066.79   59.79
  -9   1  -2 3151.48   61.69
   9   1   2 2992.50   58.59
   9  -1  -2 3088.09   64.89
  -9  -1   2 3057.39   71.29
   9  -1  -2 3047.70   63.69
  -9  -1   2 3086.19   63.49
  -9   1  -2 3039.40   66.79
  -9  -1   2 3068.09   63.19
  -9  -1   2 3140.99   64.99
  -9   1  -2 3025.20   61.19
   9  -1  -2 3168.38   71.79
  -9  -1   2 3115.09   62.49
  -9   1   3  542.65   18.50
  -9  -1  -3  580.24   21.30
   9   1  -3  592.04   25.70
  -9   1   3  559.64   21.40
   9   1  -3  568.04   20.80
  -9   1   3  591.04   20.10
   9   1  -3  583.74   19.10
   9  -1   3  600.04   16.20
  -9   1   3  540.55   24.10
  -9  -1  -3  560.44   17.10
   9   1  -3  567.94   18.80
  -9   1   3  596.34   19.40
  -9  -1   3  563.24   19.40
   9  -1  -3  584.94   20.80
   9   1   3  607.44   15.80
  -9  -1   3  593.64   19.10
   9  -1  -3  582.14   19.40
   9  -1  -3  603.44   26.40
  -9  -1   3  595.84   25.40
  -9  -1   3  579.24   19.50
  -9   1  -3  571.24   21.00
  -9   1  -3  591.54   15.90
   9  -1  -3  575.14   20.10
  -9   1  -3  588.94   17.50
  -9  -1   3  591.44   21.10
   9   1  -4  317.47   14.20
  -9   1   4  287.97   14.10
   9   1  -4  304.57   15.50
   9   1  -4  282.17   15.70
   9   1  -4  310.17   14.20
  -9   1   4  287.97   14.10
  -9   1   4  301.07   16.70
   9  -1   4  296.17   11.30
  -9   1   4  342.47   19.50
   9  -1  -4  284.47   15.80
   9  -1  -4  310.97   14.10
   9  -1  -4  333.07   14.80
  -9  -1   4  310.57   14.50
  -9  -1   4  309.77   15.80
  -9  -1   4  310.07   13.90
  -9  -1   4  296.47   19.40
   9   1   4  311.17   11.00
   9  -1  -4  312.37   15.20
  -9  -1   4  238.88   19.20
   9   1  -5   65.09    8.60
  -9   1   5   61.99    8.10
   9   1  -5   67.29   13.60
  -9   1   5   48.10    9.10
  -9   1   5   63.29   11.00
  -9   1   5   47.30    7.30
   9   1  -5   50.09    9.50
   9   1  -5   51.59   10.40
   9   1  -5   50.79    8.70
   9  -1   5   63.99    6.90
  -9   1   5   50.89    8.00
  -9  -1   5   39.80   10.00
  -9  -1   5   69.79    9.70
  -9  -1   5   58.59    8.30
  -9   1  -5   62.19    6.90
   9   1   5   65.89    6.60
   9  -1  -5   56.29    8.60
   9  -1  -5   51.79    8.00
  -9  -1   5   55.09    7.60
   9  -1  -5   53.29   11.40
   9  -1  -5   46.40   12.30
   9   1  -6   43.90   10.00
   9   1  -6   47.90    8.30
  -9   1   6   49.00   10.40
  -9   1   6   46.90    9.70
   9   1  -6   39.80    7.90
  -9   1   6   48.90    8.60
   9   1  -6   54.09    9.40
  -9  -1  -6   40.50    5.90
   9   1  -6   55.09   14.20
  -9  -1   6   42.60    8.20
  -9   1  -6   47.70    6.70
   9  -1  -6   54.89    8.70
   9  -1  -6   52.09    8.50
   9  -1  -6   66.69   15.40
   9  -1  -6   40.40    9.90
   9  -1  -6   47.50    9.00
  -9  -1   6   45.60    9.10
  -9  -1   6   66.69   11.70
  -9   1   7   62.39    9.80
  -9  -1  -7   53.59    7.30
  -9   1   7   42.30    9.30
  -9   1   7   47.00   10.30
   9   1  -7   54.39    9.50
   9   1  -7   58.39   11.50
  -9   1   7   43.40    8.60
  -9   1   7   52.39   11.30
   9   1  -7   21.40   15.70
   9   1  -7   34.00    9.80
   9   1  -7   48.20    9.50
   9  -1  -7   37.90    9.40
   9  -1  -7   45.60   10.40
  -9   1  -7   58.79    8.10
  -9  -1   7   54.29    9.00
   9  -1  -7   33.70    8.70
   9  -1  -7   54.89   11.90
   9  -1  -7   68.69   18.90
  -9  -1   7   36.90   10.00
  -9  -1   7   52.49    9.30
  -9   1  -7   57.89    7.20
  -9  -1   7   49.80   11.20
   9   1  -8 1574.84   44.80
   9   1  -8 1520.25   47.10
  -9   1   8 1521.15   41.50
  -9   1   8 1555.94   42.40
  -9   1   8 1569.24   44.70
   9   1  -8 1528.15   41.30
   9   1  -8 1489.05   57.89
  -9   1   8 1564.44   39.80
   9   1  -8 1558.64   44.10
  -9  -1  -8 1616.04   38.10
   9  -1  -8 1567.84   42.50
  -9  -1   8 1582.94   42.80
  -9  -1   8 1579.74   42.70
  -9  -1   8 1503.95   43.10
   9  -1  -8 1508.15   43.50
  -9   1  -8 1584.84   38.60
   9  -1  -8 1568.74   43.60
   9  -1  -8 1496.05   58.79
   9  -1  -8 1550.74   47.60
   9   1  -9  313.47   28.70
  -9  -1  -9  341.57   18.10
   9   1  -9  243.88   30.80
   9   1  -9  256.97   23.10
   9   1  -9  262.27   25.70
  -9   1  -9  303.27   18.20
   9  -1  -9  288.77   23.00
   9  -1  -9  285.17   28.80
   9  -1  -9  254.27   32.20
   9  -1  -9  236.58   23.90
 -10  -1   0   12.00    4.60
 -10   1   0    5.00    4.20
 -10   1   0    6.70    5.30
  10   1   0    3.70    3.90
  10   1   0    1.00    5.80
 -10   1   0    6.60    4.10
 -10   1   0    9.90    7.00
 -10   1   0    7.70    3.70
  10  -1   0    2.40    3.90
 -10  -1   0    7.90    3.70
  10  -1   0    3.40    3.80
 -10  -1   0   12.20    4.60
 -10  -1   0    5.30    6.80
 -10  -1   0    7.90    4.20
  10  -1   0    6.10    3.90
  10  -1   0    0.20    6.00
  10   1   0    3.70    3.40
 -10  -1  -1 1008.50   25.30
  10  -1   1 1018.20   25.20
 -10   1   1 1022.80   34.00
 -10   1   1 1009.10   26.70
 -10  -1  -1 1004.00   26.00
  10   1  -1 1017.90   26.30
 -10   1   1 1046.60   29.50
 -10   1   1 1023.10   28.40
  10  -1   1 1027.50   26.50
 -10  -1  -1  993.50   26.50
  10  -1   1 1018.40   28.90
  10   1  -1  996.60   32.60
 -10  -1  -1 1047.10   27.20
  10  -1   1  982.50   25.20
 -10   1   1 1006.10   27.10
  10  -1   1  988.20   24.30
  10   1  -1 1016.40   28.30
 -10  -1  -1  996.20   32.60
  10  -1  -1 1023.90   28.20
  10   1   1  975.10   23.90
 -10   1  -1 1013.00   27.50
 -10  -1   1 1034.40   28.70
  10   1   1 1017.90   28.30
 -10   1  -1 1020.10   27.60
 -10  -1   1 1002.40   27.30
  10  -1  -1 1014.60   26.50
 -10  -1   1 1003.40   27.80
  10   1   1 1045.80   26.10
 -10  -1   1 1047.10   26.70
 -10   1  -1  973.40   25.60
 -10   1  -1  998.40   32.40
  10  -1  -1  990.70   32.80
  10  -1  -1 1005.90   27.70
  10   1   1  987.30   24.60
 -10   1  -1 1017.70   25.70
 -10  -1   1 1001.60   34.30
 -10  -1  -2  640.94   18.60
 -10   1   2  623.84   22.70
  10  -1   2  632.84   17.50
 -10  -1  -2  631.94   18.10
  10   1  -2  618.14   21.90
 -10   1   2  626.24   26.70
 -10  -1  -2  613.94   18.90
  10  -1   2  682.43   17.90
 -10  -1  -2  620.14   24.60
  10   1  -2  614.24   19.90
 -10   1   2  639.24   21.50
 -10   1   2  649.54   20.50
  10   1  -2  625.94   26.70
 -10   1   2  623.14   20.50
 -10  -1  -2  639.24   19.50
 -10   1  -2  644.64   20.00
 -10   1  -2  601.44   18.00
  10   1   2  626.34   17.10
  10  -1  -2  625.74   21.20
 -10  -1   2  639.74   19.90
 -10   1  -2  636.04   19.80
 -10  -1   2  615.84   20.70
 -10   1  -2  642.34   24.70
  10  -1  -2  636.84   22.10
 -10  -1   2  586.34   26.40
  10  -1  -2  673.43   27.50
  10   1   2  630.14   17.00
  10  -1  -2  615.54   20.10
 -10  -1   2  645.04   22.30
 -10  -1   2  620.34   20.70
  10   1  -3  159.08   10.70
 -10   1   3  157.98   11.20
 -10  -1  -3  168.88   14.50
 -10  -1  -3  158.08    9.70
  10   1  -3  144.69   12.00
 -10   1   3  144.69   11.30
  10   1  -3  144.89   10.00
  10   1  -3  181.58   22.60
 -10   1   3  159.48   15.80
 -10   1   3  164.68   13.50
  10  -1   3  141.09    7.80
 -10  -1  -3  146.49    8.60
 -10  -1  -3  156.98    9.10
 -10  -1  -3  150.58    9.00
 -10   1  -3  170.78    8.90
 -10  -1   3  176.58   16.80
  10  -1  -3  146.89   10.70
  10  -1  -3  114.49   18.20
 -10  -1   3  172.88   11.60
  10   1   3  147.09    7.60
 -10  -1   3  143.69   10.90
 -10  -1   3  160.28   13.50
  10  -1  -3  145.49   12.20
  10  -1  -3  163.68   11.90
 -10  -1   3  139.79   12.20
 -10   1  -3  149.59   13.70
 -10   1  -3  163.88   10.00
  10   1  -4  569.64   22.10
 -10  -1  -4  573.74   22.50
  10   1  -4  551.94   23.50
 -10   1   4  603.04   23.60
  10   1  -4  544.15   19.90
  10  -1   4  548.45   16.80
 -10   1   4  591.74   21.00
  10   1  -4  515.05   21.10
 -10   1   4  535.15   25.70
 -10   1   4  556.24   20.70
  10  -1  -4  540.15   23.10
  10   1   4  557.84   16.30
  10  -1  -4  540.05   21.30
 -10   1  -4  576.24   17.80
 -10  -1   4  559.64   21.00
  10  -1  -4  588.74   20.60
 -10  -1   4  553.14   20.00
 -10  -1   4  560.34   22.10
 -10  -1   4  560.24   26.90
  10   1  -5  413.96   27.10
  10  -1   5  384.76   14.60
 -10   1   5  420.16   18.70
  10   1  -5  366.46   19.90
  10   1  -5  406.86   18.10
 -10   1   5  404.96   21.00
 -10   1   5  415.96   18.00
  10   1  -5  389.16   20.20
  10   1  -5  392.56   17.80
 -10   1   5  336.17   26.00
  10   1   5  400.56   14.10
 -10  -1   5  382.26   24.00
 -10  -1   5  444.56   17.60
 -10  -1   5  426.96   18.90
  10  -1  -5  408.16   19.70
 -10  -1   5  419.96   20.50
  10  -1  -5  398.76   17.70
  10  -1  -5  385.26   26.70
  10  -1  -5  388.36   18.30
  10  -1  -5  412.16   20.60
 -10   1   6  621.64   22.20
  10   1  -6  591.24   22.90
  10   1  -6  592.54   25.10
 -10   1   6  596.24   23.10
  10   1  -6  594.94   26.20
 -10   1   6  568.04   25.90
 -10   1   6  598.44   27.30
  10   1  -6  565.04   23.00
 -10   1   6  580.64   23.00
  10   1  -6  615.54   34.60
  10  -1  -6  595.44   26.20
 -10  -1   6  607.44   23.10
 -10  -1   6  606.94   21.20
 -10  -1   6  598.14   25.00
  10  -1  -6  592.24   24.70
 -10   1  -6  624.24   19.80
  10  -1  -6  629.74   23.50
  10  -1  -6  566.14   23.10
 -10  -1   6  571.94   23.40
  10  -1  -6  551.44   33.90
 -10  -1   6  597.24   28.80
  10   1  -7  852.41   28.70
 -10   1   7  794.82   31.10
 -10   1   7  815.42   26.10
  10   1  -7  801.82   30.60
  10   1  -7  810.82   32.60
 -10  -1  -7  831.72   24.10
  10   1  -7  847.52   29.80
  10   1  -7  808.42   42.60
 -10   1   7  822.72   28.60
 -10   1   7  758.62   27.90
 -10   1   7  840.42   31.70
 -10  -1   7  817.52   25.10
 -10   1  -7  836.12   25.10
 -10  -1   7  804.72   30.30
 -10  -1   7  863.71   29.50
  10  -1  -7  847.22   30.70
  10  -1  -7  817.22   32.80
  10  -1  -7  799.32   29.10
  10  -1  -7  888.01   44.30
 -10  -1   7  840.12   28.70
 -10  -1   7  834.62   32.30
  10  -1  -7  795.42   28.70
 -10   1   8   15.10   10.90
 -10   1   8   16.90   10.80
 -10   1   8    9.60   12.20
  10   1  -8   18.20   13.40
 -10  -1  -8   14.10    7.60
 -10   1   8   27.00    9.00
 -10   1   8   17.50   11.40
  10   1  -8   42.10   12.60
  10   1  -8   31.50   23.00
  10   1  -8   21.60   10.50
  10   1  -8   31.30   11.10
  10  -1  -8   35.10   11.30
  10  -1  -8   22.40   14.10
 -10  -1   8   15.30   10.60
  10  -1  -8   54.49   12.70
 -10  -1   8   14.80   11.00
 -10   1  -8   26.90    8.30
  10  -1  -8   13.20   10.90
 -10  -1   8   17.10   11.60
  10  -1  -8  -27.30   23.20
 -11   1   0    5.00    4.10
  11  -1   0   -1.80    7.30
 -11  -1   0   -4.10    4.10
 -11  -1   0   -1.10    5.10
  11   1   0    6.00    4.80
  11  -1   0   -3.30    4.40
  11  -1   0    1.00    4.70
  11   1   0   -1.00    3.80
 -11   1   0   -1.00    5.80
  11   1   0    4.60    6.40
 -11  -1   0    9.20    8.10
 -11   1   0    0.40    3.50
 -11   1   0    5.00    4.80
 -11  -1   0   -1.20    4.00
  11  -1   0    3.80    4.00
 -11  -1   0    1.30    3.80
 -11   1   0   -7.80    7.30
 -11   1   1   13.10    5.50
 -11  -1  -1   18.40    4.50
 -11   1   1   17.50    8.50
  11  -1   1   23.30    5.90
  11  -1   1   22.40    5.10
 -11   1   1   19.30    4.80
  11  -1   1   22.50    7.20
 -11   1   1   22.70    7.20
  11   1  -1   23.00    6.30
 -11  -1  -1   21.80    5.50
 -11   1   1   20.10    5.70
  11  -1   1   23.10    4.60
 -11  -1  -1   14.30    4.90
  11  -1   1   15.50    4.60
  11   1  -1   26.30    5.80
 -11  -1  -1   18.60    8.40
 -11  -1  -1   24.00    5.90
  11   1  -1   31.10    8.80
  11  -1  -1   17.10    5.90
 -11  -1   1   29.30    5.90
 -11  -1   1   21.00    5.10
  11  -1  -1   27.50    9.00
  11   1   1   19.60    4.70
 -11  -1   1    7.60    6.00
 -11  -1   1   21.40    5.80
 -11   1  -1   31.50    5.30
  11   1   1    8.30    6.30
  11  -1  -1   10.70    5.80
 -11   1  -1   15.80    5.70
  11  -1  -1   22.70    5.40
  11   1   1   14.60    5.00
 -11   1  -1   26.60    8.90
  11   1   1   24.00    5.80
 -11  -1   1   17.90    8.90
  11   1   1   27.30    4.80
 -11   1  -1   16.40    5.60
 -11   1  -1   23.50    5.20
  11   1  -2  232.98   12.50
 -11   1   2  238.18   13.90
 -11  -1  -2  222.78   11.70
 -11   1   2  208.28   15.40
  11  -1   2  219.88   10.00
  11  -1   2  211.18   10.40
 -11  -1  -2  243.38   11.30
  11   1  -2  221.88   14.30
 -11   1   2  249.68   19.80
 -11   1   2  201.48   13.00
 -11   1   2  229.88   13.30
  11   1  -2  218.58   13.90
 -11  -1  -2  239.88   12.30
  11   1  -2  203.18   21.80
 -11  -1  -2  226.58   12.30
 -11  -1  -2  240.68   17.90
 -11  -1   2  256.47   13.80
  11  -1  -2  214.58   13.60
 -11   1  -2  199.88   11.20
 -11  -1   2  232.28   13.30
  11  -1  -2  231.48   13.10
 -11   1  -2  234.38   17.50
  11  -1  -2  226.88   14.50
 -11  -1   2  233.68   19.30
 -11   1  -2  222.28   12.50
 -11  -1   2  190.08   18.40
 -11  -1   2  200.88   14.10
  11   1   2  241.68   10.50
 -11   1  -2  239.98   11.60
  11   1   2  221.38    9.70
 -11   1  -2  235.08   12.90
  11  -1  -2  217.88   19.60
 -11  -1  -3  894.01   25.10
  11  -1   3  888.11   23.10
  11   1  -3  913.71   28.90
 -11  -1  -3  920.81   23.80
 -11   1   3  903.61   27.40
 -11   1   3  904.71   30.10
 -11   1   3  899.91   35.40
  11   1  -3  925.11   35.40
  11  -1   3  903.41   21.90
 -11  -1  -3  942.01   24.20
 -11  -1  -3  882.81   31.50
  11   1  -3  890.81   26.60
 -11   1   3  888.61   28.00
  11   1  -3  918.11   30.20
 -11  -1  -3  887.11   24.60
 -11   1  -3  932.31   24.90
 -11   1  -3  926.71   25.70
 -11  -1   3  848.32   34.90
  11  -1  -3  918.31   27.50
  11   1   3  903.51   22.60
  11   1   3  915.91   24.30
 -11  -1   3  935.51   28.10
 -11   1  -3  902.01   24.30
 -11  -1   3  910.81   29.10
 -11  -1   3  910.61   27.60
  11  -1  -3  874.41   29.50
  11  -1  -3  919.01   28.60
 -11   1  -3  900.71   31.40
  11  -1  -3  897.01   35.50
 -11  -1   3  934.61   27.00
 -11   1   4  187.98   19.60
 -11   1   4  186.88   20.50
 -11   1   4  198.98   14.00
  11   1  -4  196.38   13.20
  11   1  -4  190.18   15.50
  11   1  -4  184.48   12.60
 -11   1   4  168.88   13.70
  11   1  -4  209.48   15.10
 -11  -1  -4  222.88   17.40
  11  -1   4  197.18   10.30
 -11  -1  -4  196.48   11.50
  11   1   4  204.88    9.90
 -11  -1   4  215.38   15.00
 -11   1  -4  187.88   17.30
 -11  -1   4  188.38   13.10
  11  -1  -4  185.98   13.30
 -11  -1   4  205.68   20.60
  11  -1  -4  201.08   14.70
  11  -1  -4  186.98   15.50
 -11   1  -4  191.18   12.00
  11   1  -5  -18.80   12.10
  11   1  -5   18.40    7.80
 -11   1   5   24.30    7.60
  11   1  -5    2.80    7.70
 -11   1   5   13.70    9.00
  11   1  -5   10.10    7.00
 -11   1   5    7.50   10.10
  11   1  -5   17.80    6.60
  11  -1  -5    1.30    7.20
 -11  -1   5   18.70    8.40
  11  -1  -5    7.50    7.30
 -11  -1   5   15.10    7.50
  11   1   5   18.40    4.80
 -11  -1   5   10.90   11.30
  11  -1  -5   12.40   14.90
  11  -1  -5   16.90    8.60
 -11   1   6   17.10    8.50
  11   1  -6   11.90    7.50
  11   1  -6   -3.50    9.40
 -11   1   6   18.30   12.50
  11   1  -6   23.50   10.40
 -11   1   6   19.10   10.80
  11   1  -6   25.50    8.20
  11   1  -6   39.00   16.70
 -11   1   6   37.50    8.90
  11  -1  -6   30.10    9.90
 -11  -1   6   21.80    8.60
  11  -1  -6   -1.70   15.40
 -11  -1   6   22.70    9.80
 -11  -1   6    6.00    8.40
  11  -1  -6    6.20    8.10
 -11  -1   6   27.90   12.30
  11  -1  -6    8.60    7.50
  11  -1  -6   13.10   10.00
 -11   1   7  363.36   24.80
 -11   1   7  344.47   20.40
 -11   1   7  355.36   21.80
  11   1  -7  325.07   20.70
  11   1  -7  323.67   20.60
  11   1  -7  352.36   36.40
  11   1  -7  351.16   25.20
  11   1  -7  350.46   23.60
 -11   1   7  378.96   24.70
  11  -1  -7  347.07   22.10
  11  -1  -7  359.66   25.70
 -11   1  -7  355.16   15.10
 -11  -1   7  358.66   23.70
  11  -1  -7  324.17   36.90
 -11  -1   7  354.26   21.80
 -11  -1   7  335.77   26.10
  11  -1  -7  313.87   23.10
  11  -1  -7  354.76   21.00
 -11  -1   7  335.17   20.20
  11   1  -8  377.66   24.40
  11   1  -8  240.78   25.50
 -11   1   8  307.57   24.80
  11   1  -8  365.36   29.20
  11   1  -8  339.67   23.40
 -11   1   8  353.36   25.70
  11  -1  -8  329.17   23.10
  11  -1  -8  392.66   26.50
 -11  -1   8  360.86   26.80
  11  -1  -8  330.07   24.40
 -11   1  -8  308.17   18.60
 -11  -1   8  322.57   27.90
  11  -1  -8  355.76   29.30
  12  -1   0 1142.69   32.20
 -12   1   0 1191.88   33.40
  12   1   0 1176.58   30.40
 -12  -1   0 1215.28   31.10
 -12   1   0 1179.08   31.60
 -12   1   0 1016.60   41.10
  12   1   0 1215.58   36.60
  12   1   0 1199.68   32.30
 -12   1   0 1260.27   34.40
  12  -1   0 1217.18   37.10
 -12  -1   0 1177.98   32.70
 -12  -1   0 1169.98   40.70
  12  -1   0 1202.08   30.90
  12   1   0 1190.98   32.90
 -12  -1   0 1191.98   32.10
 -12   1   0 1174.28   40.30
  12  -1   0 1181.58   31.80
 -12  -1   0 1192.18   32.90
  12   1  -1  481.65   19.90
  12  -1   1  479.55   17.30
  12   1  -1  483.85   20.20
 -12   1   1  477.05   26.10
 -12  -1  -1  494.75   18.90
 -12   1   1  495.45   20.20
  12  -1   1  479.25   20.70
  12  -1   1  469.25   15.90
 -12  -1  -1  458.95   17.90
 -12   1   1  509.35   21.50
 -12   1   1  455.85   18.10
 -12  -1  -1  500.15   26.30
  12  -1   1  461.65   16.90
 -12  -1  -1  479.55   17.50
  12   1  -1  500.25   24.90
  12  -1   1  476.95   18.50
 -12  -1  -1  464.95   20.20
 -12   1   1  483.85   18.90
  12   1  -1  468.45   20.40
 -12   1  -1  498.35   18.00
 -12   1  -1  443.26   17.50
 -12  -1   1  471.95   20.30
 -12   1  -1  501.55   19.90
 -12  -1   1  446.86   18.50
 -12  -1   1  469.75   19.30
 -12   1  -1  439.36   24.50
  12  -1  -1  491.85   19.80
 -12  -1   1  456.65   18.80
  12  -1  -1  410.26   18.90
  12   1   1  470.55   18.80
  12   1   1  501.15   20.70
  12   1   1  476.35   16.50
 -12   1  -1  453.15   19.10
  12   1   1  486.15   15.80
  12   1   1  479.45   17.50
  12  -1  -1  508.15   25.30
  12  -1  -1  410.06   26.20
 -12  -1   1  435.06   25.90
 -12   1   2  330.27   23.50
 -12  -1  -2  359.96   14.50
  12   1  -2  327.17   17.60
  12   1  -2  327.37   17.60
 -12  -1  -2  327.87   14.80
  12   1  -2  332.67   15.90
 -12  -1  -2  350.76   16.00
  12  -1   2  329.67   13.10
  12   1  -2  347.17   22.60
 -12   1   2  331.57   16.40
 -12  -1  -2  327.87   21.50
 -12   1   2  352.66   19.30
 -12   1   2  349.67   16.10
 -12  -1  -2  380.86   15.90
  12   1   2  317.77   12.50
 -12  -1   2  334.17   16.70
 -12   1  -2  357.36   22.10
 -12   1  -2  367.76   16.50
 -12  -1   2  346.47   15.90
 -12   1  -2  347.17   14.70
  12  -1  -2  325.57   22.90
  12  -1  -2  345.97   16.50
  12  -1  -2  353.46   17.70
 -12  -1   2  306.57   23.70
  12  -1  -2  324.77   17.60
 -12   1  -2  350.76   14.80
 -12  -1   2  362.56   18.60
 -12   1  -2  355.16   16.20
 -12  -1  -3    5.50    4.50
 -12   1   3   16.00    6.40
 -12  -1  -3    8.90    5.20
  12   1  -3    4.40    6.60
  12  -1   3    8.10    4.00
 -12   1   3    1.50    8.00
 -12  -1  -3    4.10    9.30
  12   1  -3   -6.20    5.20
 -12   1   3   18.80    9.50
 -12   1   3   -1.80    9.70
 -12  -1  -3    7.60    5.30
  12   1  -3    1.90    6.80
 -12  -1  -3    9.90    6.10
  12  -1  -3   -3.30    6.30
  12   1   3   19.30    5.70
 -12  -1   3   -3.80   10.60
 -12  -1   3   -3.60    7.40
  12  -1  -3    3.90    7.50
 -12   1  -3    4.20    9.90
  12   1   3    8.40    3.90
 -12  -1   3    4.30    5.20
  12  -1  -3    9.70    6.30
 -12   1  -3    6.40    5.00
 -12   1  -3    0.80    5.20
 -12   1  -3    0.00    5.70
 -12  -1   3    1.00    6.10
 -12  -1  -4  762.22   23.50
  12   1  -4  777.02   28.50
 -12  -1  -4  797.22   22.60
 -12   1   4  804.32   34.40
  12  -1   4  718.43   24.80
 -12  -1  -4  773.12   30.80
 -12   1   4  782.82   26.90
  12   1  -4  794.82   29.40
 -12   1   4  767.92   29.60
  12   1  -4  824.22   26.60
 -12  -1   4  757.52   27.00
  12   1   4  743.53   21.20
  12  -1  -4  817.72   27.00
 -12   1  -4  779.62   24.20
  12  -1  -4  774.52   29.20
 -12  -1   4  798.02   29.10
 -12  -1   4  781.82   34.90
  12  -1  -4  753.52   27.90
 -12  -1   4  661.73   31.20
 -12   1  -4  713.63   30.00
  12   1  -5   43.70   11.20
  12   1  -5   51.09    9.90
 -12   1   5   62.69   12.90
  12   1  -5   60.09   10.10
  12   1  -5   35.60   15.60
 -12   1   5   64.09   10.60
  12   1  -5   58.09   11.30
 -12   1   5   53.99    8.90
 -12   1   5   57.99   10.40
 -12   1   5   77.89   15.30
  12  -1   5   50.59    7.10
  12  -1  -5   30.70   16.40
  12  -1  -5   62.89   11.50
 -12  -1   5   51.99   15.20
  12  -1  -5   53.19   12.10
 -12  -1   5   41.40   11.40
  12  -1  -5   64.69   10.80
 -12  -1   5   49.90   10.60
 -12   1   6  787.32   29.40
 -12   1   6  796.42   29.00
  12   1  -6  756.22   28.70
  12   1  -6  751.62   42.80
 -12   1   6  801.72   35.60
 -12   1   6  779.12   32.40
  12   1  -6  737.23   32.60
  12   1  -6  746.43   28.30
 -12   1   6  777.52   28.20
  12  -1   6  758.12   24.10
  12   1  -6  778.62   31.50
 -12  -1   6  792.12   36.20
  12  -1  -6  718.93   32.30
  12  -1  -6  743.43   28.70
 -12  -1   6  799.82   30.10
 -12  -1   6  801.52   27.60
 -12  -1   6  770.92   31.50
  12  -1  -6  771.92   30.90
  12  -1  -6  804.82   44.00
 -12  -1   6  756.42   28.40
 -12   1   7   -0.70   11.10
 -12   1   7   -5.90   14.10
  12   1  -7    7.60   10.60
 -12   1   7   25.70   11.40
  12   1  -7   12.70   13.10
  12   1  -7   -0.80   21.30
 -12   1   7   -7.60    9.80
  12   1  -7   14.70   10.30
  12   1  -7   -0.10   13.60
 -12   1   7    0.30   14.20
 -12  -1   7    3.80    9.50
 -12  -1   7    3.90   13.80
 -12  -1   7   -3.50   10.00
  12  -1  -7   24.50   22.60
  12  -1  -7    8.80   11.10
  12  -1  -7  -12.50   12.30
 -12  -1   7   24.00   16.40
 -12  -1   7    1.30   11.20
  12  -1  -7    5.10   13.50
  13   1   0   -2.80    6.00
 -13  -1   0    9.00    5.30
 -13  -1   0    9.80    6.00
 -13   1   0   -2.30    7.20
 -13   1   0  -12.00   10.30
 -13   1   0   -6.10    4.90
 -13   1   0   -5.20    6.10
  13  -1   0   -4.40    6.00
 -13  -1   0    7.30   10.70
  13  -1   0   -7.30    8.90
  13   1   0    0.30    5.00
  13   1   0    4.40    8.80
 -13   1   0   -1.20    5.70
  13   1   0   12.60    6.60
  13  -1   0   -2.60    5.50
 -13  -1   0    0.10    6.80
  13  -1   0   -6.40    4.60
 -13  -1   0   -5.20    5.70
  13  -1   1  295.87   16.20
  13   1  -1  309.27   22.00
 -13  -1  -1  292.77   16.20
 -13   1   1  292.47   16.70
  13  -1   1  291.37   14.20
 -13  -1  -1  280.97   15.30
  13   1  -1  297.67   17.40
  13   1  -1  285.37   15.20
 -13   1   1  269.17   23.20
  13  -1   1  281.77   15.70
 -13   1   1  309.97   17.30
 -13  -1  -1  325.57   24.50
  13   1  -1  276.27   17.00
 -13   1   1  296.17   18.30
 -13   1   1  312.07   15.60
  13  -1   1  276.87   18.20
  13  -1   1  280.27   14.40
 -13  -1  -1  307.07   16.40
  13  -1  -1  305.67   15.60
  13  -1  -1  260.47   21.60
 -13  -1   1  286.97   16.10
  13   1   1  282.37   12.60
 -13   1  -1  281.37   14.50
  13  -1  -1  261.27   16.30
 -13  -1   1  300.97   24.40
  13  -1  -1  281.47   16.80
 -13  -1   1  279.97   14.90
 -13  -1   1  279.27   17.30
  13   1   1  287.87   18.00
 -13   1  -1  285.37   16.70
 -13   1  -1  285.67   15.00
 -13   1  -1  291.77   22.80
 -13  -1   1  301.87   16.70
  13   1   1  284.77   13.40
  13   1   1  306.37   15.20
 -13   1  -1  294.37   16.70
  13   1   1  294.07   16.30
 -13   1   2   25.90    7.80
 -13   1   2   43.10   13.10
  13  -1   2   33.20    5.90
 -13   1   2   24.60    8.80
 -13   1   2   29.40    7.10
  13   1  -2   32.40    7.80
 -13  -1  -2   35.30    7.60
  13   1  -2   23.20    8.20
 -13  -1  -2   26.50    6.80
  13   1  -2   27.90    8.70
 -13  -1  -2   27.20    6.70
 -13  -1  -2   31.00    7.90
 -13  -1  -2   16.20   11.80
 -13   1  -2   21.30   12.40
  13   1   2   34.70    8.40
 -13  -1   2   23.90    8.10
 -13  -1   2   39.90    9.40
  13  -1  -2   40.40   19.70
 -13   1  -2   27.20    6.80
  13  -1  -2   33.30    8.80
 -13   1  -2   32.30    8.10
 -13  -1   2   29.00    7.30
  13  -1  -2   29.10    7.40
 -13  -1   2   36.00   12.80
 -13   1  -2   19.30    7.40
  13   1   2   35.70    5.70
  13  -1  -2   24.40    9.30
 -13   1  -2   31.30    6.50
 -13  -1  -3 1499.05   38.10
  13  -1   3 1481.35   35.70
 -13   1   3 1482.75   43.40
  13   1  -3 1544.55   39.60
 -13   1   3 1503.25   49.99
 -13   1   3 1485.35   39.80
 -13  -1  -3 1411.56   39.40
 -13  -1  -3 1477.25   36.30
 -13  -1  -3 1488.65   47.10
 -13   1   3 1514.55   40.90
 -13  -1  -3 1511.45   36.10
  13   1  -3 1466.65   41.60
 -13   1   3 1188.28   46.90
  13   1  -3 1431.96   42.40
  13  -1   3 1522.85   35.00
  13   1   3 1362.86   34.70
 -13  -1   3 1376.26   49.90
  13   1   3 1513.25   36.60
 -13  -1   3 1516.85   42.70
 -13  -1   3 1494.05   39.60
 -13   1  -3 1485.75   36.90
 -13   1  -3 1470.95   46.70
 -13  -1   3 1511.65   41.20
 -13   1  -3 1498.75   36.90
  13  -1  -3 1544.35   42.10
  13  -1  -3 1438.56   42.40
  13  -1  -3 1522.95   39.90
 -13   1  -3 1378.46   42.40
 -13   1  -3 1503.25   36.00
 -13   1   4    2.00    8.40
 -13   1   4   -9.20    7.80
 -13   1   4  -11.20    6.50
  13   1  -4    8.70    9.50
 -13   1   4    9.60   12.50
  13  -1   4    2.40    5.00
  13   1  -4  -12.10    9.90
 -13   1   4    6.40   10.20
  13   1  -4    1.40   14.90
 -13  -1  -4    0.70    6.00
 -13  -1  -4   -9.60   12.20
 -13  -1   4    7.60    9.20
 -13  -1   4    5.90    7.00
  13  -1  -4   -4.10    8.90
  13  -1  -4   13.10    9.10
  13  -1  -4   11.00   15.60
  13   1   4   -1.10    4.60
 -13  -1   4    6.60    8.00
 -13   1  -4    4.50   11.60
 -13  -1   4    5.30    8.10
  13  -1  -4    0.70    9.20
 -13  -1   4   23.00   13.90
 -13   1  -4   -6.40    8.20
  13   1  -5   65.09   13.40
 -13   1   5   84.29   15.50
  13  -1   5   79.29    9.30
 -13   1   5   71.39   16.60
  13   1  -5   74.99   13.50
 -13  -1  -5   75.89   15.90
 -13   1   5   83.69   12.10
 -13   1   5   73.09   11.20
 -13  -1  -5   90.99   11.30
  13   1  -5   69.09   10.80
 -13   1   5   70.09   11.40
  13   1  -5   57.79   18.70
  13  -1  -5   54.39   19.40
 -13  -1   5   66.19   10.50
 -13  -1   5   70.49   11.00
  13  -1  -5   75.99   19.70
 -13  -1   5   56.89   11.80
 -13  -1   5   76.39   13.80
  13  -1  -5   74.09   13.10
 -13  -1   5   84.29   17.40
  13   1   5   85.49    9.70
  13  -1  -5   80.79   14.50
 -13   1   6   80.99   17.40
 -13   1   6   63.99   12.20
 -13   1   6   65.09   12.30
 -13   1   6   71.79   15.20
  13  -1   6   59.09    9.50
  13   1  -6   57.09   12.10
  13   1  -6   84.59   15.10
  13   1  -6   47.10   23.90
 -13   1   6   64.99   13.10
  13   1  -6   41.30   14.70
  13  -1  -6   65.19   14.30
 -13  -1   6   97.09   20.00
 -13  -1   6   59.29   11.80
 -13  -1   6   79.09   13.70
  13  -1  -6   56.29   12.50
  13  -1  -6   56.29   23.20
  13  -1  -6   70.89   14.40
 -13  -1   6   65.29   12.50
  13   1   6   73.29    9.90
 -13  -1   6   57.69   14.50
  13   1  -7  305.67   29.90
  13   1  -7  350.06   29.20
  13   1  -7  349.87   25.50
 -13   1   7  391.36   32.10
  13   1  -7  353.66   25.00
 -13   1   7  374.26   23.90
 -13   1   7  417.56   27.40
 -13  -1   7  337.77   22.40
 -13  -1   7  341.77   33.20
  13  -1  -7  333.27   26.40
  13  -1  -7  411.56   29.50
 -13  -1   7  337.17   27.00
  13  -1  -7  318.07   28.80
 -14   1   0  545.45   21.60
 -14  -1   0  567.74   24.00
 -14  -1   0  481.15   21.90
  14  -1   0  528.65   27.80
 -14   1   0  559.64   23.80
  14   1   0  548.15   27.80
 -14  -1   0  559.24   32.70
 -14  -1   0  565.44   21.50
 -14  -1   0  569.04   23.10
  14   1   0  561.64   22.60
  14  -1   0  571.04   23.50
  14   1   0  549.95   20.70
  14  -1   0  535.15   19.20
  14   1   0  611.84   23.80
 -14   1   0  557.14   32.10
 -14   1   0  587.64   22.60
  14  -1   0  581.84   21.70
 -14   1   0  607.94   25.40
  14  -1   0  551.14   22.40
 -14   1   1  697.13   25.20
  14  -1   1  703.83   25.20
  14  -1   1  705.23   21.90
  14   1  -1  707.83   26.90
  14  -1   1  677.83   22.90
 -14   1   1  667.13   25.40
 -14  -1  -1  703.83   35.50
  14   1  -1  707.13   24.20
  14  -1   1  730.03   23.60
  14  -1   1  673.83   27.50
 -14   1   1  653.13   26.40
 -14   1   1  682.03   27.80
 -14  -1  -1  690.83   23.50
 -14  -1  -1  712.73   25.60
 -14  -1  -1  681.33   25.20
 -14  -1  -1  697.83   25.00
 -14   1   1  594.74   33.70
  14   1  -1  685.53   26.40
  14   1  -1  759.92   35.00
  14  -1  -1  680.63   24.40
 -14   1  -1  752.42   35.70
  14   1   1  707.83   21.70
  14   1   1  686.43   22.40
 -14   1  -1  708.03   24.20
  14  -1  -1  746.33   33.20
 -14  -1   1  722.63   26.60
  14   1   1  677.23   27.30
  14  -1  -1  722.93   26.90
  14   1   1  709.63   23.70
 -14  -1   1  645.34   35.00
 -14  -1   1  657.33   25.70
  14  -1  -1  707.13   26.70
  14   1   1  705.13   25.70
 -14  -1   1  677.53   27.10
 -14  -1   1  701.83   24.60
 -14   1  -1  689.33   24.50
 -14   1  -1  706.03   26.30
 -14   1  -1  709.43   26.10
 -14   1   2  196.48   24.40
  14  -1   2  155.98   10.80
 -14  -1  -2  159.98   13.40
 -14   1   2  153.08   15.40
 -14  -1  -2  165.88   20.30
 -14  -1  -2  129.29   14.30
  14   1  -2  163.98   16.60
  14   1  -2  149.29   13.90
 -14   1   2  188.28   14.70
  14   1  -2  151.88   16.20
 -14  -1  -2  194.48   13.60
 -14   1   2  149.39   17.90
  14  -1   2  180.88   15.40
 -14  -1  -2  175.98   14.40
  14   1   2  149.99   10.50
 -14  -1   2  179.08   17.20
 -14   1  -2  167.98   19.80
  14  -1  -2  156.08   14.30
 -14   1  -2  147.29   12.80
  14   1   2  177.28   15.40
  14  -1  -2  177.58   16.60
 -14  -1   2  178.18   21.20
 -14   1  -2  163.68   15.30
 -14  -1   2  192.98   14.80
  14  -1  -2  177.48   16.50
 -14   1  -2  169.28   13.30
 -14   1  -2  172.68   15.10
 -14  -1   2  144.19   15.70
  14   1  -3   22.90    8.50
 -14   1   3   17.90    9.30
 -14  -1  -3   27.40    6.70
  14   1  -3   16.00    9.50
 -14  -1  -3   33.40   14.30
 -14   1   3   19.90    9.00
 -14   1   3   29.30   15.00
 -14  -1  -3   26.80    8.50
 -14   1   3    7.60    7.80
  14  -1   3   35.80    6.50
  14  -1   3   27.20    6.30
  14  -1   3   14.80    7.50
 -14   1   3   25.10   13.80
 -14  -1  -3   16.40    9.50
  14   1  -3    7.50   14.80
 -14  -1  -3   20.60    7.20
  14   1  -3   23.00    9.60
  14   1   3   27.90    5.90
  14  -1  -3   25.80   10.60
 -14   1  -3   21.70    8.40
  14   1   3   24.60    5.90
 -14   1  -3   28.40    7.60
 -14  -1   3   14.80   10.00
 -14   1  -3   22.80    8.80
  14  -1  -3   13.50    8.20
 -14  -1   3   10.00   11.30
  14   1   3   25.40    8.40
 -14  -1   3   25.50    9.00
  14  -1  -3   22.00    9.70
 -14  -1   3   35.20   15.60
 -14   1  -3   13.10   15.70
 -14  -1   3   20.30    8.00
 -14   1  -3   29.70    7.50
  14  -1  -3   15.10   15.70
 -14   1   4  140.39   16.50
  14   1  -4  206.78   17.20
  14   1  -4  192.68   24.20
 -14  -1  -4  173.48   14.10
 -14  -1  -4  179.78   13.30
 -14   1   4  186.88   23.20
  14   1  -4  158.88   19.40
  14   1  -4  177.78   20.20
  14  -1   4  188.58   12.30
 -14   1   4  186.48   18.00
 -14   1   4  180.78   16.80
 -14  -1  -4  163.48   15.10
 -14  -1   4  144.39   22.20
  14  -1  -4  168.98   19.60
  14  -1  -4  203.48   20.00
 -14  -1   4  193.18   16.40
 -14   1  -4  197.18   24.00
  14   1   4  151.48   11.40
  14  -1  -4  186.18   23.50
 -14   1  -4  163.18   15.80
 -14  -1   4  199.48   17.60
  14  -1  -4  174.48   17.30
 -14   1  -4  173.88   14.20
 -14  -1   4  189.28   20.30
 -14  -1   4  197.08   19.40
 -14   1   5  134.69   17.70
  14  -1   5  141.49   12.70
 -14   1   5  155.48   19.30
  14   1  -5  143.19   17.70
  14   1  -5  150.18   25.40
  14   1  -5  132.79   17.60
 -14   1   5  166.78   18.70
 -14   1   5  104.49   14.70
 -14   1   5  131.39   20.40
  14   1  -5  160.68   16.10
 -14  -1  -5  127.39   12.90
 -14  -1   5  145.09   18.00
  14  -1  -5  198.38   22.00
 -14   1  -5  131.59   14.60
  14  -1  -5  153.98   19.10
 -14   1  -5  138.19   14.30
  14  -1  -5  107.79   24.40
 -14  -1   5  118.79   17.10
 -14   1  -5  177.48   21.20
 -14  -1   5  163.28   20.20
 -14  -1   5  132.29   14.70
 -14  -1   5   84.99   20.70
  14  -1  -5  173.38   19.30
  14   1   5  133.09   11.80
  14  -1   6  473.45   20.40
  14   1  -6  427.16   26.40
  14   1  -6  372.66   30.90
 -14   1   6  500.95   26.50
 -14   1   6  473.55   28.20
  14   1  -6  429.36   30.10
 -14   1   6  445.26   31.50
 -14   1   6  501.95   36.50
 -14  -1   6  462.35   31.00
  14  -1  -6  449.16   30.10
  14   1   6  442.96   19.50
 -14  -1   6  477.85   25.20
  14  -1  -6  468.55   27.50
 -14  -1   6  436.36   28.80
  14  -1  -6  420.86   30.90
 -14  -1   6  570.14   37.90
  15  -1   0   -2.80    7.20
  15   1   0   -2.10   12.30
 -15  -1   0    8.30    9.10
 -15  -1   0    0.40    8.60
  15   1   0  -10.20    5.30
  15  -1   0    7.60    5.50
  15   1   0   -6.20    6.70
 -15   1   0   12.30    8.10
  15  -1   0    8.10    8.30
  15  -1   0  -28.60   13.10
 -15  -1   0  -18.10   14.20
  15   1   0   -7.70    8.30
  15  -1   0    0.30    8.60
  15   1   0   -1.30    8.50
 -15  -1   0    3.00    7.20
 -15   1   0   22.40   14.80
 -15   1   0    0.30    7.80
 -15   1   0   -9.80    9.90
 -15   1   0   11.50    8.90
 -15  -1   0   -3.70    7.70
  15  -1   1   88.19   14.10
 -15  -1  -1   67.89    9.80
  15   1  -1   68.19   11.90
 -15  -1  -1   58.09   10.10
 -15  -1  -1   73.69   18.40
  15   1  -1   52.09    9.70
  15  -1   1   53.29   10.80
 -15  -1  -1   65.79   11.10
 -15  -1  -1   82.69   12.10
  15   1  -1   81.99   12.80
  15  -1   1   74.19    9.50
 -15   1   1   77.59   13.30
 -15   1   1   69.19   12.50
  15  -1   1   69.69    9.80
 -15   1   1   74.09   18.00
 -15   1   1   79.39   11.60
  15  -1   1   70.49    9.80
  15   1  -1   10.50   14.80
 -15   1   1   74.29   10.80
 -15  -1   1   62.59   12.20
  15  -1  -1    0.80   24.10
  15  -1  -1   41.10   11.00
 -15   1  -1   84.49   13.10
 -15   1  -1   72.49   10.60
  15  -1  -1   59.69   11.90
  15  -1  -1   62.99   10.70
  15   1   1   58.29   12.90
 -15  -1   1   80.29   11.20
 -15  -1   1   59.19   11.00
 -15   1  -1   69.29   12.20
  15   1   1   55.29    7.70
  15   1   1   80.89   12.00
  15   1   1   59.09    9.20
 -15   1  -1   58.19   10.00
 -15  -1   1   55.79   17.70
 -15  -1   1   64.59   11.10
  15   1   1   60.59    9.90
 -15   1  -1   50.09   15.70
  15   1  -2  896.61   29.90
 -15   1   2  919.91   34.30
  15  -1   2  859.11   25.70
  15   1  -2  844.42   32.70
 -15   1   2  870.41   30.00
 -15   1   2  834.92   31.90
 -15   1   2  918.91   31.40
  15   1  -2  878.31   33.20
 -15   1   2  827.82   41.70
  15  -1   2  881.21   29.70
 -15  -1  -2  904.81   28.30
 -15  -1  -2  861.11   28.60
  15  -1   2  904.81   26.00
 -15  -1  -2  833.62   29.80
  15   1  -2  808.82   40.00
 -15  -1  -2  829.22   40.70
 -15  -1  -2  871.91   28.90
 -15  -1   2  908.81   43.60
  15  -1  -2  844.92   30.10
 -15   1  -2  867.51   29.80
  15   1   2  890.71   30.00
  15   1   2  867.21   25.50
  15  -1  -2  901.61   33.00
 -15  -1   2  855.81   33.00
 -15  -1   2  856.41   31.40
 -15  -1   2  856.91   30.00
 -15   1  -2  870.01   28.30
  15  -1  -2  878.71   32.60
 -15   1  -2  857.31   30.80
  15   1   2  851.91   25.00
  15  -1  -2  883.81   41.60
 -15   1  -2  829.02   40.70
 -15  -1   2  830.22   30.80
 -15   1  -2  897.81   28.60
 -15   1   3  447.06   33.60
 -15  -1  -3  346.07   18.90
  15  -1   3  394.36   16.50
  15   1  -3  420.26   33.70
 -15   1   3  372.06   21.60
  15   1  -3  357.36   24.20
 -15  -1  -3  333.07   20.70
 -15  -1  -3  348.97   31.50
  15  -1   3  365.46   18.90
 -15   1   3  383.86   23.30
 -15  -1  -3  397.16   18.70
  15  -1   3  363.36   16.40
  15   1  -3  351.56   24.30
 -15   1   3  417.86   26.00
 -15  -1  -3  388.86   19.70
 -15   1   3  341.77   22.70
  15   1  -3  354.96   21.50
 -15  -1   3  384.76   25.00
 -15  -1   3  360.16   21.10
 -15  -1   3  358.46   22.00
 -15   1  -3  374.46   31.50
  15  -1  -3  346.37   21.30
 -15   1  -3  379.66   22.00
 -15  -1   3  365.36   33.50
 -15   1  -3  370.26   18.70
  15   1   3  379.06   20.00
  15   1   3  354.86   15.90
  15  -1  -3  384.26   24.20
  15  -1  -3  362.36   24.60
 -15  -1   3  410.16   23.80
  15  -1  -3  316.37   32.60
 -15   1  -3  373.86   19.10
  15   1   3  352.46   15.60
 -15   1   4   46.50   11.60
 -15  -1  -4   27.90    9.90
  15   1  -4   25.20   13.60
 -15  -1  -4   49.50   18.30
 -15  -1  -4   31.10    8.90
  15   1  -4  -25.90   18.50
 -15   1   4   31.40   14.10
 -15   1   4   27.70   12.10
 -15   1   4    6.70   17.50
 -15  -1  -4   42.80    8.60
  15   1  -4   11.60   12.40
 -15  -1  -4   33.90    9.00
 -15   1   4   23.90   11.70
  15   1  -4   32.30   11.70
  15  -1   4   35.80    7.90
  15  -1  -4   73.59   22.60
 -15  -1   4   41.60   13.60
 -15  -1   4   59.79   13.00
 -15   1  -4   27.40    9.70
  15  -1  -4   15.00   13.50
  15  -1  -4   60.79   14.30
 -15  -1   4   19.50   12.30
 -15   1  -4   31.20    8.40
  15  -1  -4   55.49   12.10
  15   1   4   31.20    7.50
 -15   1  -4   31.00   11.70
 -15  -1   4  -15.40   18.40
 -15   1  -4   47.70   18.90
 -15  -1   4   35.00   10.90
 -15   1   5   21.10   13.10
 -15   1   5   22.70   16.00
 -15   1   5   51.99   14.60
  15  -1   5   63.49    9.90
  15   1  -5   12.50   14.50
  15   1  -5   29.70   14.70
 -15  -1  -5   46.10   10.00
 -15   1   5   56.69   20.80
  15   1  -5   57.99   13.50
 -15  -1  -5   65.29   21.50
 -15  -1  -5   66.09   11.90
  15   1   5   42.70    8.90
 -15   1  -5   88.29   21.50
  15  -1  -5   41.30   15.10
 -15   1  -5   57.09   11.00
  15  -1  -5   38.60   12.90
 -15  -1   5   48.10   13.10
 -15  -1   5   34.00   21.20
 -15  -1   5   59.69   15.70
 -15   1  -5   63.99   12.70
 -15  -1   5   16.10   13.70
  15  -1  -5   23.00   14.70
  16   1   0  195.08   19.00
  16   1   0  186.58   13.60
 -16   1   0  221.28   19.20
 -16  -1   0  152.08   18.50
  16   1   0  204.28   20.00
  16  -1   0  198.18   19.60
 -16   1   0  173.58   17.00
 -16  -1   0  174.68   19.70
  16  -1   0  191.38   18.80
 -16  -1   0  154.48   24.20
 -16   1   0  209.08   25.70
 -16  -1   0  234.58   17.70
  16  -1   0  184.18   14.00
 -16  -1   0  169.88   18.80
  16   1   0  194.98   16.50
 -16   1   0  173.48   19.60
  16  -1   0  161.28   16.90
 -16   1   0  209.38   21.60
  16   1  -1  317.67   19.70
 -16   1   1  280.67   21.10
  16  -1   1  318.27   16.30
 -16  -1  -1  315.17   20.70
  16   1  -1  268.57   22.90
 -16   1   1  297.27   23.90
 -16  -1  -1  298.27   21.60
  16   1  -1  321.57   30.20
 -16   1   1  330.57   32.90
 -16   1   1  267.27   21.30
 -16   1   1  341.67   20.60
 -16  -1  -1  256.37   33.00
 -16  -1  -1  280.67   20.90
  16  -1   1  283.87   17.90
 -16  -1  -1  304.87   19.10
  16  -1   1  318.17   21.10
  16   1  -1  323.27   22.70
  16  -1  -1  332.37   31.00
 -16  -1   1  289.97   19.60
 -16  -1   1  301.37   33.60
 -16   1  -1  334.07   20.40
  16  -1  -1  271.17   21.70
 -16  -1   1  308.67   21.50
  16   1   1  289.67   17.50
 -16   1  -1  263.67   21.10
  16  -1  -1  303.37   22.90
  16  -1  -1  311.57   20.10
  16   1   1  276.27   15.20
  16   1   1  283.97   21.10
 -16   1  -1  256.57   27.50
 -16  -1   1  313.37   21.30
 -16   1  -1  327.67   23.10
 -16  -1   1  299.17   23.10
 -16   1  -1  263.67   19.20
  16  -1   2    4.80   10.70
 -16   1   2   -8.40    9.20
 -16   1   2   -6.20   11.70
  16   1  -2  -17.60   11.10
  16   1  -2   -7.50   17.90
 -16  -1  -2   -1.00    9.10
  16   1  -2   18.70   10.50
 -16  -1  -2   -4.10   18.70
 -16  -1  -2   -0.60   10.10
 -16  -1  -2   19.30    8.80
 -16   1   2  -14.70   14.60
  16  -1   2    4.80    6.30
  16   1  -2   24.60   12.80
 -16   1   2   -5.20   16.80
 -16   1   2    2.00   10.50
  16  -1   2  -12.30    7.60
 -16  -1  -2    5.90    9.50
 -16  -1   2   15.50   11.70
  16  -1  -2   21.90   20.20
  16  -1  -2   11.50   10.30
 -16   1  -2   -3.00   10.00
 -16  -1   2   -2.10   10.30
  16   1   2    1.50    6.40
 -16   1  -2    0.80   10.60
 -16   1  -2  -11.10    9.10
 -16  -1   2    2.20   19.10
  16   1   2   -0.40   10.90
  16  -1  -2    3.00   12.20
 -16  -1   2   39.20   10.80
  16   1   2    4.80    7.30
  16  -1  -2   -4.90   11.50
 -16   1  -2    5.90    8.90
 -16   1  -2    6.00   18.50
 -16  -1  -3  153.98   16.10
 -16   1   3  170.98   21.20
  16   1  -3  178.88   19.70
  16  -1   3  153.28   13.80
 -16   1   3  220.28   22.00
 -16  -1  -3  179.68   18.40
 -16   1   3  178.48   26.80
 -16   1   3  143.09   16.00
  16   1  -3  160.78   19.50
 -16  -1  -3  198.58   17.60
  16  -1   3  196.78   14.40
 -16  -1  -3  166.08   25.60
 -16  -1  -3  170.88   17.10
  16   1  -3  151.18   25.20
 -16   1   3  156.28   19.70
  16   1  -3  147.49   19.90
  16  -1   3  167.48   17.40
 -16   1  -3  158.28   20.30
 -16  -1   3  152.08   16.80
  16  -1  -3  162.88   26.70
  16  -1  -3  194.58   20.00
 -16   1  -3  166.88   16.50
  16   1   3  183.18   13.50
  16  -1  -3  191.98   20.30
  16   1   3  163.18   18.60
 -16  -1   3  165.58   17.50
 -16   1  -3  202.08   26.90
  16  -1  -3  167.78   31.40
  16   1   3  167.58   13.50
 -16  -1   3  166.98   20.00
 -16   1  -3  168.98   19.80
 -16   1  -3  148.79   17.40
 -16  -1   3  216.58   24.50
 -16  -1   3  170.68   25.30
  16   1  -4   -3.40   11.80
 -16  -1  -4   13.40   12.20
 -16  -1  -4   -5.60   20.70
  16   1  -4   13.40   15.00
  16   1  -4   10.10   14.40
  16  -1   4   10.70    8.10
 -16  -1  -4    6.10    8.80
 -16   1   4   25.10   16.70
 -16   1   4   18.80   21.60
 -16  -1  -4    7.30   10.10
 -16  -1  -4   24.90   10.70
 -16   1   4  -12.10   12.60
  16   1   4   -0.20    7.90
 -16  -1   4    8.40   13.30
 -16  -1   4  -43.20   20.10
  16  -1  -4   -3.90   14.90
  16  -1  -4    4.70   14.80
 -16   1  -4   -1.20    8.60
 -16   1  -4  -10.30   10.10
 -16  -1   4    4.30   15.40
 -16   1  -4   34.00   21.50
 -16   1  -4   10.40   12.20
  16  -1  -4   48.30   13.50
 -16   1   5  745.73   36.10
 -16   1   5  612.24   46.40
 -16  -1   5  676.33   49.20
 -17   1   0  -51.39   19.20
  17   1   0   10.30   10.50
 -17  -1   0   10.60   21.10
  17  -1   0   -0.20   12.60
  17   1   0   -6.70   18.10
 -17   1   0    8.60   11.30
  17   1   0    6.80   12.00
 -17  -1   0   -1.80   10.20
  17  -1   0  -10.90   11.60
 -17  -1   0    6.10   12.70
  17   1   0   10.50   12.80
  17  -1   0    4.00   10.30
  17  -1   0    5.40    7.80
 -17   1   0  -16.50   12.60
 -17   1   0   14.30   10.70
  17   1   0   -0.30    7.90
  17  -1   0   -1.40   18.10
 -17   1   0    6.90   13.20
 -17  -1   0   13.60   11.50
 -17  -1   0   20.10   12.80
  17  -1   1   -5.90   12.10
  17   1  -1   33.80   20.10
 -17  -1  -1   13.90   12.80
 -17   1   1   20.30   20.70
 -17   1   1    7.50   11.90
  17   1  -1   11.20   10.60
  17   1  -1   16.60   13.20
  17  -1   1   13.10    8.00
  17   1  -1  -16.50   12.80
 -17   1   1   -1.40   11.00
 -17   1   1   -7.90   15.30
 -17  -1  -1   -3.00   22.00
 -17  -1  -1   23.20   12.80
  17  -1   1   17.40   14.50
 -17  -1  -1   -6.90   10.20
 -17   1   1   32.60   14.60
 -17  -1  -1   22.60   11.10
  17   1   1   -6.00   10.90
 -17   1  -1    5.40   13.00
  17  -1  -1  -25.20   10.70
  17  -1  -1   14.10   12.80
  17   1   1    7.70   11.10
 -17  -1   1   -5.60   10.70
 -17   1  -1   19.00   12.50
 -17  -1   1  -14.70   11.90
  17  -1  -1   -2.60    8.20
 -17   1  -1  -10.40   21.30
  17  -1  -1    4.10   19.40
 -17   1  -1   -5.40   10.40
 -17  -1   1    9.30   15.10
  17   1   1    0.40    7.90
  17   1   1   -2.00   12.30
 -17   1  -1   18.00   11.30
 -17  -1   1  -14.00   19.90
  17  -1  -1    3.50   13.20
 -17  -1   1    8.80   13.10
  17   1   1   -1.60   16.10
 -17  -1  -2  270.67   23.30
  17   1  -2  244.68   28.50
 -17   1   2  261.17   28.60
 -17  -1  -2  250.07   20.70
  17   1  -2  262.47   22.70
  17   1  -2  223.48   22.70
  17   1  -2  283.57   25.80
 -17  -1  -2  254.47   21.60
 -17   1   2  291.07   24.80
 -17  -1  -2  197.48   21.60
 -17   1   2  287.27   27.60
  17  -1   2  225.28   16.00
 -17  -1  -2  283.97   31.70
 -17   1   2  275.27   31.90
  17   1   2  240.58   16.30
 -17  -1   2  254.07   22.20
 -17   1  -2  266.07   21.40
  17  -1  -2  247.48   26.20
  17  -1  -2  243.68   23.50
 -17   1  -2  251.17   24.20
 -17   1  -2  227.18   22.90
 -17  -1   2  272.07   24.80
 -17   1  -2  243.68   20.60
 -17   1  -2  285.47   30.50
 -17  -1   2  243.78   31.90
  17  -1  -2  251.87   29.10
  17  -1  -2  280.87   26.20
 -17  -1   2  293.17   27.20
  17  -1   3  372.46   18.70
 -17  -1  -3  315.47   23.60
 -17   1   3  333.57   42.30
  17   1  -3  289.77   25.70
 -17  -1  -3  310.27   25.70
  17   1  -3  326.47   30.60
 -17  -1  -3  378.86   44.20
 -17  -1  -3  418.96   23.40
 -17   1   3  366.46   32.10
 -17   1   3  336.07   27.90
  17   1  -3  373.46   30.10
  17  -1  -3  422.06   30.60
  17   1   3  377.76   18.90
 -17  -1   3  337.17   30.20
 -17   1  -3  369.86   27.30
 -17   1  -3  380.46   41.50
  17  -1  -3  351.96   29.80
 -17   1  -3  420.66   24.60
 -17  -1   3  352.26   29.00
  17  -1  -3  341.67   26.90
 -17  -1   3  343.67   43.10
 -17   1  -3  285.57   21.80
  18  -1   0  285.07   36.30
  18   1   0  289.67   19.20
 -18  -1   0  249.38   26.00
  18  -1   0  260.37   18.80
 -18   1   0  256.47   28.40
  18  -1   0  300.47   25.40
 -18  -1   0  232.68   33.20
  18   1   0  260.77   25.80
 -18   1   0  202.88   31.90
 -18   1   0  255.27   25.20
  18   1   0  335.17   36.80
 -18  -1   0  258.47   24.00
 -18  -1   0  271.27   32.60
 -18   1   1  254.47   26.10
  18   1  -1  213.38   18.70
  18   1  -1  273.87   27.60
  18   1  -1  254.27   29.20
  18  -1   1  234.28   18.20
 -18  -1  -1  238.78   33.90
 -18   1   1  274.47   31.30
  18   1  -1  285.67   33.90
 -18  -1  -1  256.37   31.90
 -18  -1  -1  275.37   24.60
  18  -1  -1  380.16   45.00
 -18  -1   1  235.08   22.30
  18  -1  -1  272.57   27.40
  18  -1  -1  254.57   30.30
  18  -1  -1  232.88   19.10
  18   1   1  281.77   18.20
 -18   1  -1  384.06   45.30
 -18  -1   1  276.57   30.80
 -18   1  -1  224.78   24.40
 -18   1  -1  319.47   39.40
   0  -2   0 8771.92  168.18
   0   2   0 8864.91  160.98
   0   2  -1    0.80    1.10
   0   2  -1    2.30    0.60
   0   2  -1    0.70    0.60
   0  -2  -1    3.10    0.70
   0   2   1    0.50    0.70
   0   2   1    2.40    0.60
   0  -2  -1    0.30    0.60
   0   2  -1    3.10    0.80
   0  -2  -1    0.70    0.60
   0  -2   1    0.80    0.70
   0  -2   1    0.90    0.50
   0  -2   1    1.00    1.00
   0   2   1    1.40    0.70
   0  -2  -1   -0.20    0.80
   0   2  -1    0.90    0.50
   0  -2   2 2798.72   50.59
   0  -2  -2 2755.22   49.60
   0  -2  -2 2879.31   50.29
   0   2   2 2784.32   49.40
   0  -2  -2 2845.52   49.70
   0   2  -2 2811.32   50.79
   0  -2  -2 2618.84   50.59
   0   2   2 2837.22   49.99
   0   2  -3    0.00    1.40
   0  -2   3    0.20    1.20
   0  -2  -3    1.10    1.20
   0   2   3    1.50    1.10
   0   2   4 1535.25   30.10
   0  -2  -4 1566.24   30.60
   0   2  -4 1510.45   31.70
   0  -2   4 1525.65   31.30
   0   2   5   -0.40    1.90
   0  -2  -5   -0.40    2.10
   0   2  -5   -1.80    2.10
   0  -2   5    0.60    2.00
   0  -2   6 1060.19   25.00
   0   2  -6  999.60   25.60
   0  -2  -6 1068.09   24.80
   0   2   6 1063.79   23.70
   0   2   7    3.70    3.00
   0  -2  -7    3.00    3.70
   0   2  -7    2.30    4.00
   0  -2  -8   11.20    5.10
   0   2  -8    2.60    5.60
   0   2  -9   -2.00    5.70
   0  -2  -9   -1.30    5.90
   0   2  -9    7.60    6.90
   0  -2 -10 1367.76   36.10
   0   2 -10 1305.57   36.60
   0  -2 -10 1224.48   34.80
   0   2 -10 1328.27   38.30
   1  -2   0    0.20    0.60
   1   2   0   -0.30    0.50
  -1  -2   0    0.30    0.40
   1  -2   0    0.50    0.40
   1   2   0    0.30    0.40
   1  -2   0    1.00    0.80
  -1   2   0    0.70    0.60
   1   2   0    1.10    0.90
  -1  -2   0    0.20    0.30
   1  -2   0    0.80    0.50
  -1   2   0    0.70    0.50
  -1  -2   0    2.30    0.60
  -1   2   0    0.30    0.70
   1   2   0    0.20    0.40
  -1  -2   0    2.80    1.10
   1   2   0    0.70    0.40
  -1  -2   0    0.50    0.50
   1  -2   0    0.20    0.50
  -1   2   1  114.09    3.90
  -1   2   1  110.79    3.90
   1   2  -1  111.99    3.70
  -1  -2  -1  110.09    3.00
  -1  -2  -1  112.29    3.00
  -1   2   1  105.19    3.40
  -1  -2  -1  105.19    3.00
  -1   2   1  113.19    4.10
  -1   2   1  108.89    3.60
  -1  -2  -1  117.99    3.70
   1   2  -1  107.29    3.30
   1   2  -1  109.59    4.70
   1   2  -1  105.79    3.60
   1   2  -1  113.29    3.40
  -1  -2   1  107.49    3.70
  -1  -2   1  108.99    3.60
   1  -2  -1  109.89    4.20
  -1  -2   1  104.69    4.70
   1  -2  -1  107.79    3.60
  -1   2  -1  105.39    3.40
   1   2   1  109.99    3.40
   1  -2  -1  106.69    3.70
   1   2   1  111.99    3.00
  -1  -2   1  107.79    3.50
   1   2   1  114.39    3.10
  -1  -2   1  107.89    3.20
   1   2  -2    5.70    1.10
  -1   2   2    8.00    1.60
  -1   2   2    8.80    1.50
   1   2  -2    7.30    1.50
   1   2  -2    6.30    1.30
  -1   2   2    8.20    1.40
   1   2  -2    8.00    2.30
   1   2  -2    7.90    1.50
  -1   2   2    7.90    1.60
   1  -2  -2    5.10    1.70
  -1   2  -2    9.00    1.50
  -1  -2   2    5.20    1.30
  -1   2  -2    9.10    1.60
   1  -2  -2    7.10    1.50
  -1  -2   2    7.10    1.30
   1  -2  -2    9.10    1.80
  -1  -2   2    6.20    0.90
   1  -2  -2    5.90    1.30
   1  -2  -2    5.80    1.40
   1   2  -3 2539.85   47.00
   1   2  -3 2669.43   47.20
  -1   2   3 2566.44   48.20
   1   2  -3 2576.54   49.00
   1   2  -3 2636.04   50.49
   1   2  -3 2616.94   48.50
  -1   2   3 2554.04   47.70
   1  -2  -3 2595.54   47.90
   1  -2  -3 2599.74   48.60
   1  -2  -3 2578.54   48.00
   1  -2  -3 2521.95   47.90
   1  -2  -3 2589.74   49.30
  -1   2  -3 2563.24   48.30
  -1  -2   3 2624.24   48.70
   1   2  -4  312.57   10.40
  -1   2   4  308.97    9.30
   1   2  -4  317.37   11.90
  -1   2   4  301.67    8.50
  -1  -2  -4  315.67    8.70
   1  -2  -4  309.67    9.90
   1  -2  -4  323.77    9.70
  -1  -2   4  301.67    9.90
   1  -2  -4  298.47   10.90
   1  -2  -4  306.77    9.20
  -1   2  -4  301.47    9.70
   1   2  -5   11.30    4.60
  -1   2   5    2.60    2.20
   1   2  -5    5.90    2.60
   1  -2  -5   -1.40    2.20
   1  -2  -5    0.20    2.40
   1  -2  -5    2.70    2.10
  -1  -2   5    3.80    2.60
   1   2   5    6.20    2.00
  -1   2  -5    2.50    2.40
  -1  -2  -6   31.10    4.20
  -1   2   6   37.10    4.90
   1   2  -6   38.20    5.40
   1  -2  -6   25.30    4.10
  -1   2  -6   31.50    4.70
  -1  -2   6   30.80    4.90
   1  -2  -6   39.10    7.10
   1  -2  -6   36.60    5.10
   1   2   6   31.60    4.00
  -1  -2  -7 1125.89   26.50
  -1   2   7 1117.49   26.30
   1   2  -7 1089.09   28.50
  -1   2  -7 1034.70   30.50
  -1  -2   7 1134.39   27.50
   1  -2  -7 1107.19   27.40
  -1   2  -7 1067.29   27.70
   1  -2  -7 1147.29   31.90
  -1  -2  -8  519.85   17.30
   1   2  -8  510.75   19.40
  -1   2   8  499.75   16.60
  -1   2  -8  505.55   18.60
  -1   2  -8  530.35   18.20
   1  -2  -8  541.05   19.00
  -1  -2   8  537.75   18.10
   1  -2  -8  524.35   18.30
  -1   2   9  762.12   22.50
   1   2  -9  728.23   25.60
  -1  -2  -9  727.33   22.80
  -1   2  -9  771.32   25.20
   1  -2  -9  745.63   24.30
  -1   2  -9  739.33   23.80
   1   2 -10   21.90    9.80
  -1  -2 -10   25.10    8.10
   1   2 -10   38.90   10.70
  -1   2 -10   30.90   10.60
   1  -2 -10   35.20    9.90
  -1   2 -10   34.70    9.00
   2   2   0 1471.65   27.00
  -2  -2   0 1516.05   29.60
  -2   2   0 1499.75   27.80
   2  -2   0 1487.45   28.00
  -2  -2   0 1506.75   27.40
  -2  -2   0 1432.96   26.90
   2  -2   0 1448.16   27.50
   2   2   0 1455.85   27.10
  -2  -2   0 1463.65   27.50
   2   2   0 1506.25   27.70
   2  -2   0 1504.95   29.40
   2   2   0 1491.25   29.20
  -2   2   0 1462.45   28.10
  -2  -2   0 1460.15   27.50
   2  -2   0 1508.95   27.60
  -2   2   1 2026.70   38.10
  -2  -2  -1 1998.50   35.90
   2   2  -1 1961.20   37.10
   2   2  -1 2091.99   37.80
  -2   2   1 1993.00   37.00
   2  -2   1 1892.71   35.70
  -2  -2  -1 1989.10   35.90
  -2   2   1 2032.60   38.80
  -2  -2  -1 2029.00   37.50
   2   2  -1 1992.70   37.20
   2  -2   1 1953.90   36.50
   2   2  -1 2044.00   39.90
  -2   2   1 2006.90   37.10
  -2   2   1 2035.00   37.70
  -2  -2  -1 1991.70   36.10
   2   2  -1 1984.00   36.80
   2   2   1 2032.70   36.70
   2  -2  -1 2063.99   39.60
  -2   2  -1 1972.80   36.50
   2  -2  -1 2005.10   38.00
   2   2   1 1949.80   35.70
  -2  -2   1 2014.30   37.30
   2  -2  -1 2094.29   37.60
  -2  -2   1 2016.30   36.90
   2  -2  -1 2070.49   37.40
  -2  -2   1 1982.40   37.10
   2   2   1 2004.70   36.10
  -2  -2   1 2089.09   37.20
  -2  -2   1 2055.09   40.00
   2   2  -2 1930.81   37.50
   2  -2   2 1883.91   36.40
  -2   2   2 1954.00   36.80
  -2   2   2 1977.70   37.90
   2   2  -2 1928.81   36.40
   2   2  -2 1958.00   37.30
  -2   2   2 1940.21   37.30
   2   2  -2 1947.21   36.70
  -2   2   2 1923.81   37.50
  -2  -2  -2 1863.21   34.80
  -2   2   2 1962.20   36.70
   2   2  -2 2011.90   40.20
  -2  -2   2 1947.61   36.70
   2  -2  -2 2002.60   39.40
  -2  -2   2 1984.50   39.60
  -2  -2   2 1965.60   35.90
   2  -2  -2 1923.71   36.70
   2  -2  -2 1962.80   37.90
  -2  -2   2 1935.01   36.90
  -2   2  -2 1881.71   36.20
   2  -2  -2 1976.10   37.20
  -2  -2   2 1934.31   37.10
   2  -2  -2 1958.50   37.00
   2   2  -3   44.70    3.50
  -2  -2  -3   46.30    2.90
  -2   2   3   47.60    3.80
  -2   2   3   43.70    3.60
   2   2  -3   48.50    3.60
   2   2  -3   48.70    4.00
  -2   2   3   44.10    3.50
   2   2  -3   56.79    4.60
   2   2  -3   57.49    6.00
   2  -2  -3   47.80    3.80
   2  -2  -3   45.60    5.20
  -2  -2   3   47.40    3.80
  -2   2  -3   44.10    3.30
  -2  -2   3   41.40    2.60
   2  -2  -3   44.10    4.20
  -2  -2   3   40.50    3.60
  -2   2  -3   57.99    3.60
   2  -2  -3   49.50    4.00
  -2  -2   3   46.70    4.80
   2  -2  -3   39.00    3.50
  -2   2   4 1198.58   27.90
  -2   2   4 1198.28   25.80
   2   2  -4 1191.28   29.60
   2   2  -4 1203.88   25.70
  -2  -2  -4 1217.08   24.70
   2   2  -4 1204.48   26.90
   2   2  -4 1193.38   27.30
  -2  -2   4 1175.58   25.20
  -2  -2   4 1178.08   26.30
   2  -2  -4 1204.98   25.90
   2  -2  -4 1202.08   26.10
  -2   2  -4 1223.58   25.80
   2  -2  -4 1175.38   25.80
   2  -2  -4 1240.78   29.30
  -2  -2   4 1189.68   25.40
  -2   2  -4 1229.88   25.90
   2  -2  -4 1192.08   26.70
   2   2  -5  655.23   17.20
   2   2  -5  662.53   16.30
  -2   2   5  659.23   16.10
  -2  -2  -5  683.93   16.50
   2   2  -5  653.63   18.40
  -2   2   5  634.44   18.40
  -2   2   5  667.43   17.20
   2   2  -5  667.23   21.30
   2  -2  -5  646.34   17.00
  -2   2  -5  683.03   17.50
   2  -2  -5  679.63   21.10
   2  -2  -5  684.13   17.40
  -2   2  -5  669.13   17.30
   2  -2  -5  660.03   18.20
   2  -2  -5  650.23   17.60
  -2  -2   5  666.43   17.80
   2   2  -6  343.57   12.60
  -2  -2  -6  339.67   11.10
   2   2  -6  350.26   17.00
   2   2  -6  354.96   13.60
  -2   2   6  352.46   12.20
   2   2  -6  348.57   11.10
  -2  -2  -6  360.96   11.70
  -2   2  -6  347.87   12.30
   2  -2  -6  363.96   13.70
  -2   2  -6  346.77   12.50
   2  -2  -6  358.56   13.00
   2  -2  -6  373.46   16.90
  -2  -2   6  369.06   12.90
   2  -2  -6  351.86   12.20
  -2  -2  -7  848.42   21.80
   2   2  -7  826.12   22.90
  -2  -2  -7  834.62   21.30
   2   2  -7  820.72   24.20
   2   2  -7  869.51   28.70
  -2   2   7  830.82   22.00
  -2  -2   7  856.51   23.10
   2  -2  -7  865.21   23.40
   2  -2  -7  859.01   28.50
  -2   2  -7  842.62   23.10
  -2   2  -7  747.83   24.90
   2  -2  -7  840.32   23.80
  -2  -2  -8   11.20    4.70
  -2  -2  -8   11.80    4.70
   2   2  -8   18.70    6.20
  -2   2   8   22.20    5.40
  -2   2  -8   15.60    5.40
  -2  -2   8    6.90    4.90
   2  -2  -8   10.20    9.90
  -2   2  -8   15.20    5.00
   2  -2  -8    7.80    5.90
   2  -2  -8   11.60    6.90
   2   2  -9  327.77   18.00
  -2   2   9  338.47   15.60
   2   2  -9  344.27   18.00
  -2  -2  -9  344.17   15.10
   2  -2  -9  320.97   17.90
  -2  -2   9  275.37   15.80
   2  -2  -9  338.77   18.40
  -2   2  -9  339.27   16.90
  -2   2  -9  326.37   15.60
  -2   2  10  311.97   17.70
   2   2 -10  325.47   21.00
  -2  -2 -10  326.17   17.10
  -2   2 -10  332.37   19.90
  -2   2 -10  299.57   17.60
   2  -2 -10  303.27   33.40
   2  -2 -10  387.26   20.10
  -3   2   0    4.30    1.40
   3   2   0    0.40    1.20
   3   2   0    1.50    1.10
  -3  -2   0   -0.40    1.80
   3  -2   0    0.30    1.10
  -3   2   0    2.80    1.40
   3  -2   0    0.00    1.10
  -3  -2   0    0.20    1.00
  -3   2   0    0.30    0.90
   3   2   0    0.50    0.80
  -3   2   0    7.80    2.30
   3   2   0   -0.10    1.60
   3  -2   0    4.80    2.10
  -3  -2   0    2.70    1.20
   3  -2   0   -0.30    1.00
  -3  -2   0    0.80    0.90
   3   2   0    0.80    0.90
  -3  -2   0    1.50    1.00
  -3  -2  -1  244.58    6.40
  -3  -2  -1  238.58    6.50
  -3   2   1  235.48    7.90
  -3   2   1  235.08    7.10
  -3   2   1  246.38    7.70
   3  -2   1  242.88    6.50
  -3  -2  -1  244.98    7.80
   3   2  -1  237.78    7.80
  -3  -2  -1  241.38    6.30
   3  -2   1  237.18    6.30
   3   2  -1  230.18    6.90
  -3   2   1  225.38    8.70
  -3   2   1  237.78    7.20
   3   2  -1  246.58    7.50
   3   2  -1  237.98    7.10
   3   2  -1  244.68    9.50
  -3   2  -1  232.28    6.10
  -3   2  -1  242.58    6.50
   3   2   1  234.98    5.90
  -3  -2   1  238.98    7.50
  -3   2  -1  231.88    7.60
   3   2   1  237.68    7.10
  -3   2  -1  236.78    6.60
   3   2   1  238.58    5.60
   3   2   1  255.77    6.60
   3  -2  -1  241.28    9.40
   3  -2  -1  244.08    7.40
   3  -2  -1  241.98    7.90
  -3  -2   1  244.28    7.20
  -3  -2   1  232.48    9.40
  -3  -2   1  235.08    7.20
  -3  -2   1  235.18    7.00
  -3   2  -1  237.98    6.60
   3   2  -2 5458.25   99.19
   3   2  -2 5550.74   98.59
   3  -2   2 5367.46   97.89
  -3   2   2 5473.95   98.79
   3   2  -2 5531.95  100.19
  -3   2   2 5637.94   99.79
  -3   2   2 5392.66   98.79
  -3   2   2 5578.84  101.29
   3   2  -2 5847.02  103.69
   3   2  -2 5446.65   99.19
  -3   2   2 5477.75   99.79
   3  -2  -2 5726.23  103.09
  -3  -2   2 5775.92  103.29
   3  -2  -2 5626.14   99.19
  -3  -2   2 5453.95   98.99
  -3   2  -2 5215.58   97.59
   3  -2  -2 5424.16   98.69
   3  -2  -2 5594.94  100.19
  -3  -2   2 5596.94   99.39
  -3  -2   2 5620.44   98.99
  -3  -2   2 5506.35   98.29
   3  -2  -2 5674.83   99.59
  -3   2   3 1423.06   29.10
   3   2  -3 1417.06   30.80
  -3   2   3 1439.66   29.40
  -3   2   3 1451.45   29.70
  -3   2   3 1445.46   30.60
   3   2  -3 1449.26   29.70
   3   2  -3 1389.56   28.80
   3   2  -3 1362.06   33.40
   3   2  -3 1422.06   30.00
  -3  -2  -3 1388.16   27.00
  -3   2   3 1376.86   32.10
  -3  -2   3 1436.06   29.40
  -3  -2   3 1391.96   29.50
  -3   2  -3 1401.36   28.40
   3  -2  -3 1391.66   30.50
   3  -2  -3 1407.86   29.30
  -3  -2   3 1430.16   32.20
   3  -2  -3 1362.46   29.40
  -3  -2   3 1410.66   29.70
   3  -2  -3 1410.66   29.70
  -3  -2   3 1407.86   27.90
   3  -2  -3 1411.96   33.10
  -3   2   4  388.76   12.20
   3   2  -4  406.56   13.00
   3   2  -4  397.76   16.10
   3   2  -4  419.26   12.70
  -3  -2  -4  414.46   10.70
   3   2  -4  398.26   11.70
  -3   2   4  398.56   11.70
  -3   2   4  405.66   12.20
  -3   2   4  402.96   14.00
  -3   2   4  418.56   12.10
   3   2  -4  404.66   13.90
  -3   2  -4  411.16   11.60
   3  -2  -4  390.26   12.40
  -3  -2   4  397.76   13.30
   3  -2  -4  400.86   12.40
  -3  -2   4  404.96   10.20
   3  -2  -4  419.46   15.90
   3  -2  -4  396.36   12.30
  -3   2  -4  414.96   11.60
   3  -2  -4  408.06   13.30
  -3  -2   4  400.36   12.50
  -3  -2   4  384.96   12.20
   3   2  -5    6.20    3.10
   3   2  -5    0.70    5.30
   3   2  -5    5.90    3.00
   3   2  -5    5.30    3.30
   3   2  -5    3.60    4.20
  -3   2   5    3.00    2.60
  -3  -2  -5    4.10    2.10
  -3   2   5    2.30    3.50
  -3  -2   5    8.30    3.00
  -3   2  -5    0.20    2.10
  -3   2  -5    5.30    2.30
   3  -2  -5    5.60    3.00
   3  -2  -5    1.60    3.40
  -3  -2   5    3.50    2.90
   3  -2  -5    1.80    2.60
   3  -2  -5    8.70    5.00
  -3  -2   5    7.20    3.10
   3  -2  -5    4.00    2.90
  -3  -2  -6    4.40    2.70
  -3   2   6   -4.10    3.00
   3   2  -6    4.00    3.90
  -3   2   6    3.80    2.90
   3   2  -6   -2.10    3.90
   3   2  -6   -4.00    3.10
  -3   2   6   -2.90    4.10
   3   2  -6   -2.20    6.60
   3   2  -6    1.60    3.10
   3  -2  -6   -0.40    3.70
   3  -2  -6    3.20    4.20
  -3   2  -6    9.90    3.10
   3  -2  -6    5.80    3.60
   3  -2  -6    1.40    6.30
  -3  -2   6    3.70    3.30
   3  -2  -6    1.80    3.70
  -3   2  -6   10.50    3.40
  -3  -2   6   -1.50    3.20
  -3  -2  -7    5.70    3.30
   3   2  -7   11.70    5.30
   3   2  -7    9.50    4.90
   3   2  -7   -5.70    7.60
   3   2  -7    7.90    3.70
  -3   2   7    3.20    3.90
   3  -2  -7    9.50    4.70
   3  -2  -7   11.70    5.30
  -3  -2   7    0.30    7.30
  -3   2  -7    7.00    3.70
   3  -2  -7    5.80    5.60
   3  -2  -7    4.00    4.30
  -3   2  -7    5.30    3.90
   3  -2  -7    1.90    7.50
   3   2  -8 1438.36   38.10
   3   2  -8 1502.95   37.80
   3   2  -8 1526.05   45.20
  -3  -2  -8 1497.75   34.20
  -3   2   8 1478.25   35.50
   3  -2  -8 1480.25   44.90
   3  -2  -8 1470.85   38.30
  -3   2  -8 1468.45   35.80
  -3   2  -8 1488.05   35.40
  -3  -2   8 1570.34   41.60
   3  -2  -8 1448.16   36.70
   3   2  -9   83.09   11.10
   3   2  -9   65.29   15.60
  -3  -2  -9   67.09    9.50
   3  -2  -9   93.69   18.00
  -3   2  -9   77.79    9.60
  -3  -2   9   89.09   11.90
   3  -2  -9   89.49   12.10
  -3   2  -9   71.59    9.40
   3  -2  -9   90.19   10.70
   3   2 -10   87.69   14.20
   3   2 -10   97.19   14.60
  -3   2  10   75.79   11.00
   3   2 -10   77.89   21.30
  -3  -2 -10   97.49   13.00
   3  -2 -10   68.49   23.60
  -3   2 -10   80.99   11.10
  -3  -2  10   46.00   11.10
   3  -2 -10   65.89   11.60
   3  -2 -10   90.29   15.30
  -3   2 -10   87.59   11.80
  -4   2   0   13.70    3.10
  -4  -2   0   10.30    1.90
   4  -2   0    8.80    1.90
  -4  -2   0    8.40    1.50
   4   2   0   10.80    2.10
  -4  -2   0   13.90    2.30
  -4   2   0    6.40    1.90
   4  -2   0    8.30    1.90
  -4   2   0    8.90    2.10
   4   2   0    9.90    2.60
   4   2   0    7.70    1.60
   4   2   0   11.10    1.90
  -4  -2   0    5.70    1.80
   4  -2   0    9.50    2.10
  -4  -2   0    8.70    2.70
   4  -2   0    9.10    2.80
   4   2   0    6.60    2.00
  -4   2   0   10.50    1.90
  -4   2   1 2927.71   53.69
  -4  -2  -1 2815.22   52.49
   4  -2   1 2911.11   52.19
  -4  -2  -1 2903.61   52.19
  -4   2   1 2887.31   57.09
   4  -2   1 2893.11   51.89
   4  -2   1 2746.73   52.09
   4   2  -1 2938.71   54.99
  -4   2   1 2858.31   54.69
   4   2  -1 2827.92   53.09
  -4  -2  -1 2834.22   52.29
  -4   2   1 2814.72   53.39
  -4  -2  -1 2928.01   55.09
   4   2  -1 2841.92   54.19
  -4  -2  -1 2838.02   51.39
   4   2  -1 2836.92   53.19
   4   2   1 2871.81   53.49
  -4   2  -1 2881.31   54.99
  -4  -2   1 2900.71   53.29
  -4  -2   1 2880.71   53.69
  -4  -2   1 2849.31   54.09
   4   2   1 2857.91   52.39
   4  -2  -1 2926.21   54.19
   4  -2  -1 2920.81   54.79
  -4   2  -1 2929.71   52.69
   4  -2  -1 2816.12   53.69
  -4   2  -1 2895.91   52.09
   4   2   1 2761.62   51.09
  -4  -2   1 2886.61   58.09
   4  -2  -1 2895.91   57.69
  -4  -2   1 2862.71   53.49
  -4   2  -1 2869.31   52.79
   4   2   1 2798.12   51.49
  -4   2   2   -1.10    1.60
  -4  -2  -2    1.90    1.20
   4   2  -2    0.50    2.20
  -4   2   2    7.80    3.50
  -4   2   2    0.90    2.50
   4  -2   2   -0.40    1.10
  -4   2   2   -1.30    1.90
   4   2  -2    0.80    3.20
   4   2  -2    1.70    1.70
   4   2  -2    0.20    1.70
   4   2  -2    0.60    1.60
  -4   2   2    0.60    1.60
   4  -2  -2    2.70    3.30
  -4  -2   2   -0.80    1.80
  -4  -2   2    0.10    1.60
  -4  -2   2   -0.60    1.50
  -4  -2   2    2.60    1.80
   4  -2  -2   -1.80    1.90
   4  -2  -2    1.40    1.70
  -4   2  -2    2.60    1.60
   4  -2  -2    3.10    2.00
  -4  -2   2    2.50    3.10
   4   2   2    1.00    1.00
   4  -2  -2    3.10    2.00
  -4   2   3 1251.07   27.00
   4   2  -3 1233.58   27.40
  -4   2   3 1243.38   26.80
   4   2  -3 1217.58   27.50
   4  -2   3 1222.38   25.80
   4   2  -3 1183.08   28.60
  -4  -2  -3 1206.78   24.00
  -4   2   3 1239.38   29.70
   4   2  -3 1231.58   26.40
  -4   2   3 1214.48   29.00
  -4   2   3 1213.68   27.30
   4   2  -3 1204.38   31.60
   4  -2  -3 1229.98   31.60
  -4   2  -3 1255.77   25.50
  -4  -2   3 1214.78   30.50
   4  -2  -3 1203.88   28.10
  -4  -2   3 1241.38   25.90
   4  -2  -3 1210.68   26.80
  -4  -2   3 1226.28   27.40
  -4  -2   3 1212.88   27.00
   4  -2  -3 1220.98   27.50
  -4  -2   3 1239.78   27.00
   4  -2  -3 1201.98   27.00
  -4   2   4  336.77   11.30
   4   2  -4  346.77   12.20
  -4   2   4  329.07   11.50
  -4  -2  -4  339.67    9.40
   4   2  -4  328.57   11.10
  -4   2   4  351.26   11.50
   4   2  -4  332.47   12.10
  -4   2   4  334.37   12.30
   4   2  -4  340.97   13.70
   4   2  -4  349.17   16.00
  -4   2   4  326.57   13.50
   4  -2  -4  318.97   11.60
   4  -2  -4  322.87   11.80
  -4  -2   4  344.07   11.80
  -4   2  -4  337.87   10.40
   4  -2  -4  341.87   15.70
   4  -2  -4  341.07   11.70
  -4  -2   4  328.67   11.90
  -4  -2   4  343.57   11.80
   4  -2  -4  335.27   12.70
  -4  -2   4  313.87   13.30
  -4  -2   4  346.47   10.10
   4   2  -5 1244.08   27.70
  -4  -2  -5 1221.28   25.70
  -4   2   5 1202.58   28.10
   4   2  -5 1219.18   34.50
  -4   2   5 1199.18   26.60
  -4   2   5 1205.78   27.40
  -4   2   5 1227.88   30.40
   4   2  -5 1185.08   31.90
   4   2  -5 1247.18   29.70
  -4   2   5 1216.78   27.60
   4   2  -5 1209.38   29.30
   4  -2  -5 1225.98   34.40
  -4   2  -5 1205.18   26.80
  -4  -2   5 1017.40   31.60
   4  -2  -5 1182.78   29.80
   4  -2  -5 1212.08   28.60
  -4  -2   5 1186.98   28.10
   4  -2  -5 1231.58   28.70
   4  -2  -5 1183.88   28.30
  -4   2  -5 1202.28   27.00
  -4  -2   5 1194.18   28.80
  -4  -2   5 1229.68   28.70
   4   2  -6   -1.30    4.20
  -4   2   6    6.60    3.40
  -4  -2  -6    4.70    2.60
   4   2  -6   -1.70    4.10
   4   2  -6   -7.00    7.40
   4   2  -6    5.00    4.00
   4   2  -6    3.30    3.40
  -4   2   6   -9.20    4.50
   4  -2  -6   10.70    4.40
  -4  -2   6    3.00    3.90
   4  -2  -6   -1.70    6.80
   4  -2  -6    2.70    4.40
  -4  -2   6    6.80    3.90
  -4  -2   6   -2.40    4.10
  -4   2  -6    4.10    3.00
   4  -2  -6    4.20    3.50
  -4   2  -6    5.10    3.10
   4  -2  -6    7.10    4.40
  -4   2   7  689.43   19.50
  -4  -2  -7  700.73   18.90
   4   2  -7  690.43   22.80
  -4   2   7  711.73   21.10
   4   2  -7  688.83   28.80
   4   2  -7  680.63   22.60
   4   2  -7  704.73   20.00
   4   2  -7  671.03   21.40
  -4  -2   7  677.53   21.20
  -4  -2   7  695.43   19.90
   4  -2  -7  701.73   21.20
   4  -2  -7  721.53   29.00
  -4   2  -7  710.53   20.30
  -4   2  -7  684.63   20.00
   4  -2  -7  705.03   21.80
   4  -2  -7  693.13   23.10
   4   2  -8   56.59    7.20
   4   2  -8   60.89    9.00
   4   2  -8   55.19    8.60
  -4   2   8   63.79    7.80
   4   2  -8   51.29    8.90
  -4  -2  -8   57.09    7.70
   4  -2  -8   62.49    7.90
  -4   2  -8   60.59    7.30
   4  -2  -8   48.80   12.20
  -4   2  -8   57.99    7.60
   4  -2  -8   78.09   15.40
   4  -2  -8   61.19    9.60
   4  -2  -8   51.49    7.70
   4   2  -9   32.20   16.40
   4   2  -9   30.70   11.90
  -4  -2  -9   35.70    6.90
   4   2  -9   33.90    9.20
  -4   2   9   12.20    7.20
   4  -2  -9   25.30   10.70
  -4   2  -9   31.00    7.30
  -4  -2   9   32.30    8.70
  -4   2  -9   41.60    8.10
   4  -2  -9   28.70    8.00
   4  -2  -9   31.90    8.70
   4  -2  -9   37.50   17.30
  -4   2  10    7.70    9.40
   4   2 -10   21.70   11.80
   4   2 -10   14.20   23.50
   4   2 -10   -1.80   13.00
  -4  -2 -10   13.20    8.60
   4  -2 -10   15.90   23.10
   4  -2 -10    8.00   10.20
  -4   2 -10   30.70    9.70
  -4   2 -10   17.00    9.60
   4  -2 -10   16.10   13.40
  -4  -2  10    8.20   10.10
  -5  -2   0    1.00    1.90
  -5   2   0    2.30    1.90
   5   2   0    1.80    2.70
   5   2   0    0.40    1.90
   5   2   0   -0.60    1.60
   5  -2   0    2.70    3.10
  -5   2   0   -0.60    2.70
   5   2   0    0.00    1.40
  -5  -2   0    1.50    1.80
   5   2   0    0.80    1.40
  -5   2   0   -1.00    1.50
   5  -2   0    1.70    1.70
  -5  -2   0   -0.40    1.50
   5  -2   0    2.30    1.80
  -5  -2   0   -1.10    2.80
  -5  -2   0    0.60    1.40
  -5   2   0    1.60    2.60
   5  -2   0    6.10    2.10
  -5  -2  -1   54.39    3.50
   5   2  -1   49.90    4.00
  -5  -2  -1   50.19    5.30
   5   2  -1   52.19    5.10
   5  -2   1   48.60    3.80
  -5  -2  -1   50.09    4.00
  -5   2   1   56.19    4.90
   5  -2   1   54.79    3.50
  -5   2   1   56.69    6.20
   5  -2   1   52.99    3.50
  -5  -2  -1   54.19    4.00
  -5   2   1   52.69    6.20
   5   2  -1   50.19    4.50
  -5   2   1   51.69    4.30
   5   2  -1   53.79    4.20
  -5   2   1   51.99    4.20
  -5  -2  -1   54.39    3.80
   5  -2   1   50.79    5.10
   5   2  -1   55.79    6.60
  -5   2  -1   48.70    5.40
  -5   2  -1   57.89    5.50
   5  -2  -1   57.39    4.50
   5   2   1   53.49    4.60
  -5   2  -1   53.19    4.30
   5   2   1   50.19    3.80
  -5  -2   1   57.59    4.10
   5  -2  -1   54.99    4.90
  -5  -2   1   52.69    6.60
  -5  -2   1   46.10    4.60
   5   2   1   57.89    3.50
   5  -2  -1   39.30    5.90
  -5  -2   1   59.69    4.50
  -5  -2   1   56.59    4.40
   5  -2  -1   49.80    4.50
  -5   2  -1   49.30    3.60
  -5  -2  -2 1749.53   33.20
  -5   2   2 1730.83   37.00
  -5  -2  -2 1756.82   36.00
   5   2  -2 1714.43   35.80
   5   2  -2 1790.62   38.10
  -5   2   2 1716.83   35.80
  -5   2   2 1748.53   35.90
  -5   2   2 1753.22   39.10
  -5   2   2 1700.03   39.50
  -5  -2  -2 1754.92   33.40
   5   2  -2 1718.83   36.80
  -5  -2  -2 1745.63   33.80
   5  -2   2 1699.83   33.90
   5   2  -2 1746.53   41.20
   5   2  -2 1756.62   35.50
  -5   2  -2 1729.93   33.60
  -5  -2   2 1730.33   35.60
   5  -2  -2 1770.42   36.20
  -5  -2   2 1743.13   36.70
   5  -2  -2 1728.33   35.50
   5  -2  -2 1732.43   36.50
   5  -2  -2 1753.82   37.40
  -5  -2   2 1703.93   40.90
   5   2   2 1696.73   32.70
   5  -2  -2 1749.53   41.10
  -5  -2   2 1711.83   35.60
   5   2   2 1736.13   32.40
  -5   2  -2 1733.13   34.40
  -5  -2   2 1754.92   36.10
  -5   2   3  574.34   18.50
   5   2  -3  595.54   16.60
   5   2  -3  573.24   17.00
   5   2  -3  603.44   21.20
  -5  -2  -3  599.34   13.60
  -5   2   3  576.94   18.80
  -5   2   3  569.64   16.10
   5  -2   3  566.44   14.60
  -5   2   3  580.24   16.10
   5   2  -3  580.24   15.90
  -5   2   3  574.64   16.80
   5   2  -3  577.54   18.20
  -5  -2   3  584.64   16.20
   5  -2  -3  602.34   16.60
  -5   2  -3  603.44   14.80
   5   2   3  590.74   13.60
   5  -2  -3  569.74   16.70
   5  -2  -3  574.04   17.50
  -5  -2   3  596.44   16.50
   5  -2  -3  607.04   16.40
  -5  -2   3  554.24   16.70
  -5  -2   3  573.94   15.60
  -5  -2   3  562.14   19.90
   5  -2  -3  577.74   20.80
  -5   2   4 2185.78   44.80
   5   2  -4 2112.39   48.20
  -5   2   4 2192.08   45.10
  -5   2   4 2230.38   47.60
  -5  -2  -4 2191.38   41.60
   5   2  -4 2178.28   44.40
  -5   2   4 2162.38   45.10
   5   2  -4 2132.79   45.60
  -5   2   4 2194.78   47.80
   5   2  -4 2212.48   52.09
   5   2  -4 2227.98   46.50
  -5  -2   4 2180.38   43.30
  -5  -2   4 2143.89   45.10
   5  -2  -4 2158.38   46.90
   5  -2  -4 2174.88   51.79
  -5   2  -4 2139.39   43.10
   5  -2  -4 2197.08   45.20
  -5  -2   4 2138.19   45.50
   5  -2  -4 2161.78   45.70
   5  -2  -4 2145.49   45.20
  -5  -2   4 2224.38   49.30
  -5  -2   4 2212.88   45.20
   5   2  -5   54.49    6.20
  -5  -2  -5   58.29    4.60
  -5   2   5   51.79    5.90
  -5   2   5   45.20    6.90
   5   2  -5   46.80    6.30
  -5   2   5   63.59    6.40
   5   2  -5   56.59    6.50
   5   2  -5   44.10    7.80
   5   2  -5   56.69    9.50
  -5   2   5   55.99    6.60
  -5   2   5   61.89    6.40
  -5  -2   5   58.09    5.00
  -5  -2   5   51.39    7.20
   5  -2  -5   52.89    6.40
   5  -2  -5   46.40    8.80
   5  -2  -5   52.29    7.10
  -5  -2   5   49.80    6.20
  -5   2  -5   52.59    5.10
  -5  -2   5   50.99    6.30
  -5  -2   5   57.99    6.80
   5  -2  -5   56.99    7.00
   5  -2  -5   60.89    6.60
  -5   2  -5   49.70    4.80
   5   2  -6  518.45   18.30
   5   2  -6  535.45   18.60
   5   2  -6  534.75   16.90
  -5   2   6  507.65   19.50
  -5   2   6  534.95   17.10
  -5   2   6  531.35   17.50
   5   2  -6  510.25   24.20
   5   2  -6  535.55   19.30
  -5  -2  -6  530.95   14.90
  -5   2  -6  539.55   16.00
  -5  -2   6  560.74   18.20
   5  -2  -6  562.24   18.30
   5  -2  -6  527.65   19.40
   5  -2  -6  532.55   18.10
   5  -2  -6  571.74   25.20
   5  -2  -6  530.95   17.90
  -5   2  -6  537.05   16.20
  -5  -2   6  517.45   17.40
   5   2  -7  708.73   22.90
  -5   2   7  704.13   21.90
   5   2  -7  713.43   24.30
   5   2  -7  633.84   28.60
   5   2  -7  713.73   31.00
   5   2  -7  735.93   21.40
  -5  -2  -7  739.73   19.40
   5  -2  -7  723.43   22.40
   5  -2  -7  742.83   24.70
   5  -2  -7  725.73   22.90
  -5   2  -7  731.73   20.60
   5  -2  -7  732.63   22.50
  -5  -2   7  718.23   22.40
   5  -2  -7  727.63   32.60
  -5   2  -7  735.93   21.00
  -5  -2   7  710.13   21.50
   5   2  -8  606.04   31.70
   5   2  -8  654.63   20.70
   5   2  -8  641.54   22.90
  -5  -2  -8  683.03   19.30
  -5   2   8  633.64   20.10
   5   2  -8  640.34   24.00
   5   2  -8  628.84   24.70
  -5   2   8  617.54   23.10
  -5   2  -8  652.13   20.60
   5  -2  -8  560.84   34.80
   5  -2  -8  599.14   32.40
  -5   2  -8  645.84   20.40
   5  -2  -8  635.34   22.00
   5  -2  -8  653.93   23.10
  -5  -2   8  657.03   20.90
  -5  -2   8  658.13   21.00
   5   2  -9   47.50    8.30
   5   2  -9   46.30   18.90
   5   2  -9   51.89   10.80
  -5   2   9   62.89   10.20
   5   2  -9   59.39   12.90
  -5  -2  -9   45.20    7.20
   5   2  -9   25.80   10.10
  -5  -2   9   66.09   10.10
  -5   2  -9   49.99    8.20
   5  -2  -9   37.40    9.50
   5  -2  -9   39.80   11.80
   5  -2  -9   51.09    9.30
  -5   2  -9   58.69    9.10
   5  -2  -9   47.60    9.30
   5  -2  -9   53.09   19.10
   5   2 -10  129.09   18.10
   5   2 -10  130.79   26.10
  -5   2  10  122.79   14.00
   5   2 -10  103.39   15.40
  -5  -2 -10  102.39   14.10
   5  -2 -10  132.39   18.00
   5  -2 -10  109.59   27.30
  -5   2 -10  138.99   16.40
   5  -2 -10  112.89   14.40
  -5  -2  10  123.89   14.50
  -5   2 -10  131.49   15.40
  -6  -2   0 2623.54   50.19
   6   2   0 2714.53   54.89
   6  -2   0 2647.54   55.49
   6   2   0 2583.44   51.69
  -6  -2   0 2673.13   51.09
   6  -2   0 2704.73   51.59
  -6  -2   0 2563.94   51.49
   6  -2   0 2653.23   51.59
  -6   2   0 2666.23   53.79
   6   2   0 2646.84   52.79
  -6   2   0 2616.84   50.79
   6   2   0 2643.34   50.39
  -6  -2   0 2672.83   56.39
  -6  -2   0 2664.03   51.59
  -6   2   0 2659.23   52.39
   6  -2   0 2610.64   50.99
  -6   2   0 2596.14   55.69
   6  -2   1  161.98    6.70
  -6   2   1  157.18    7.40
   6   2  -1  156.78    7.10
  -6   2   1  162.18    9.60
   6   2  -1  176.58   10.70
  -6  -2  -1  166.68    7.30
  -6   2   1  154.08   10.20
  -6  -2  -1  153.38    6.30
  -6  -2  -1  162.48    6.90
   6   2  -1  157.68    8.70
  -6   2   1  157.28    7.50
   6   2  -1  162.18    7.30
   6  -2   1  152.88    6.30
  -6  -2  -1  150.78    6.90
   6  -2   1  162.48    6.60
  -6   2   1  163.08    8.30
  -6  -2  -1  152.68    9.30
   6   2  -1  159.38    8.10
   6  -2   1  156.48    8.40
  -6  -2   1  163.98    7.70
  -6   2  -1  164.48    8.30
   6  -2  -1  161.98   10.70
   6   2   1  166.18    7.10
   6   2   1  169.38    8.20
   6  -2  -1  147.79    7.60
  -6   2  -1  148.59    9.20
  -6  -2   1  162.58   10.70
   6   2   1  158.58    8.00
  -6  -2   1  152.38    8.00
   6   2   1  158.28    6.30
  -6   2  -1  144.59    6.60
  -6   2  -1  148.39    7.30
   6  -2  -1  154.48    7.60
   6  -2  -1  160.78    8.20
  -6  -2   1  155.38    7.50
  -6  -2   1  161.78    7.20
  -6   2   2  572.94   19.70
   6   2  -2  560.44   15.90
  -6  -2  -2  580.64   14.20
  -6  -2  -2  502.05   15.40
   6  -2   2  570.04   13.80
  -6   2   2  555.54   16.00
   6   2  -2  568.94   20.60
   6  -2   2  569.94   14.30
  -6  -2  -2  577.44   17.20
  -6  -2  -2  572.24   14.50
   6   2  -2  565.84   15.70
   6   2  -2  537.65   16.80
  -6   2   2  577.24   16.20
  -6   2   2  592.04   18.80
  -6   2   2  565.04   17.10
   6   2  -2  568.54   18.00
  -6  -2   2  569.54   20.70
   6   2   2  571.04   13.20
  -6  -2   2  576.84   16.10
   6  -2  -2  549.25   17.10
  -6  -2   2  585.64   16.40
  -6   2  -2  566.24   17.00
   6   2   2  555.64   13.00
  -6  -2   2  583.64   17.20
   6  -2  -2  561.64   16.60
   6   2   2  578.64   15.20
   6  -2  -2  574.04   20.90
  -6   2  -2  584.04   14.80
   6  -2  -2  563.64   16.30
  -6  -2   2  582.04   15.90
  -6   2   3  109.99    7.10
  -6   2   3   97.59    7.40
   6   2  -3   91.59    8.60
   6   2  -3  105.79    6.90
  -6   2   3  111.59    9.00
   6   2  -3  101.99   10.90
   6  -2   3   99.79    5.50
   6   2  -3  102.99    6.90
  -6   2   3  107.59    6.90
   6   2  -3  101.19    7.60
  -6   2   3  102.99    9.10
  -6  -2  -3  103.79    5.10
   6   2   3   98.29    4.80
  -6   2  -3  106.19    5.70
  -6  -2   3  116.89   10.50
  -6  -2   3   96.39    6.50
   6  -2  -3   96.99    7.20
  -6  -2   3   95.29    7.60
   6  -2  -3  100.49    7.70
   6  -2  -3  103.89    6.70
  -6  -2   3   95.49    7.10
   6  -2  -3   98.39    7.30
  -6  -2   3   97.69    6.50
   6  -2  -3  113.89   11.20
   6  -2   4  241.18    9.40
   6   2  -4  223.48   13.30
  -6   2   4  228.48   10.70
  -6  -2  -4  251.87    8.40
   6   2  -4  229.48   11.50
  -6   2   4  246.48   12.80
   6   2  -4  230.28   10.80
  -6   2   4  255.27   13.10
   6   2  -4  263.37   16.20
  -6   2   4  257.77   11.30
   6   2  -4  243.38   10.60
  -6   2   4  245.08   10.80
  -6  -2   4  239.28   10.70
   6  -2  -4  226.88   10.50
  -6   2  -4  254.07    9.30
  -6  -2   4  236.18   11.00
   6  -2  -4  238.88   11.40
  -6  -2   4  258.17   10.10
  -6  -2   4  237.28   14.00
   6  -2  -4  229.78   15.60
   6  -2  -4  231.48   10.90
   6  -2  -4  252.47   12.20
  -6  -2   4  245.08   11.50
   6   2   4  245.78    8.50
  -6   2   5 2303.07   48.80
  -6   2   5 2260.87   48.30
   6   2  -5 2212.88   54.29
  -6   2   5 2280.27   51.49
   6   2  -5 2290.97   48.00
  -6   2   5 2302.17   47.90
   6   2  -5 2257.17   49.70
   6   2  -5 2253.87   50.69
  -6  -2  -5 2279.17   44.70
   6   2  -5 2290.77   57.29
  -6   2   5 2289.67   50.39
   6  -2  -5 2324.47   49.20
  -6  -2   5 2220.68   48.50
  -6  -2   5 2331.07   46.10
   6  -2  -5 2212.68   50.79
   6  -2  -5 2291.07   49.00
   6  -2  -5 2258.37   49.40
   6  -2  -5 2370.76   57.99
  -6  -2   5 2271.77   49.30
  -6  -2   5 2331.37   52.49
  -6   2  -5 2259.87   46.10
  -6  -2   5 2280.37   48.90
  -6   2   6   23.60    5.30
  -6  -2  -6   40.90    5.10
   6   2  -6   29.70    6.20
  -6   2   6   40.50    5.70
  -6   2   6   31.00    7.10
   6   2  -6   29.80    6.60
   6   2  -6   29.60    6.70
  -6   2   6   36.50    6.10
  -6   2   6   36.80    6.40
   6   2  -6   38.30    5.80
   6   2  -6   27.50   10.20
  -6  -2   6   38.50    5.10
  -6  -2   6   36.40    5.90
   6  -2  -6   45.80    7.30
   6  -2  -6   43.50   11.40
  -6  -2   6   28.60    6.10
   6  -2  -6   37.50    6.50
   6  -2  -6   45.80    7.70
  -6   2  -6   36.40    5.00
   6  -2  -6   37.40    6.60
  -6   2  -6   34.60    5.10
  -6  -2   6   43.00    6.70
  -6  -2   6   31.60    6.70
   6   2  -7  138.09   12.40
  -6   2   7  134.09   11.50
   6   2  -7  162.08   20.80
   6   2  -7  154.98   12.60
   6   2  -7  136.99   10.80
  -6  -2  -7  141.69    8.50
  -6   2   7  122.19   10.70
   6   2  -7  134.99   13.40
   6  -2  -7  131.09   11.80
   6  -2  -7  109.59   16.30
  -6   2  -7  153.48    9.70
  -6   2  -7  130.49    9.10
   6  -2  -7  123.49   13.30
   6  -2  -7  118.09   16.60
   6  -2  -7  131.39   11.80
   6   2  -8    7.60    7.30
   6   2  -8   13.00    6.20
   6   2  -8  -11.50    7.40
  -6   2   8    3.20    8.00
  -6   2   8    2.70    6.20
  -6  -2  -8    2.10    4.70
  -6   2   8   11.80    6.90
   6   2  -8   -3.60   13.70
   6   2  -8   -6.50    8.30
   6  -2  -8    0.80    7.20
   6  -2  -8   42.90   15.30
  -6   2  -8    9.60    5.60
  -6  -2   8    2.90    6.60
  -6  -2   8   -5.70    6.20
  -6  -2   8   10.90    7.00
  -6   2  -8   10.10    5.20
   6  -2  -8   13.80    9.50
   6  -2  -8   15.90    7.10
   6  -2  -8  -11.20    6.50
   6   2  -9   62.89   11.90
   6   2  -9   61.29   14.00
   6   2  -9   42.90   19.40
  -6   2   9   73.19   11.10
   6   2  -9   55.99    9.20
   6   2  -9   64.99   12.20
  -6   2   9   59.79   11.70
  -6  -2  -9   81.79   10.80
  -6   2   9   54.39    9.00
   6  -2  -9   55.59   11.50
   6  -2  -9  105.39   22.00
  -6  -2   9   70.09   10.60
  -6   2  -9   55.39    8.80
   6  -2  -9   81.19   11.60
  -6   2  -9   75.19   10.00
   6  -2  -9   73.89   11.60
  -6  -2   9   69.69   10.50
   6  -2  -9   81.29   14.30
   7   2   0   -1.60    3.60
   7  -2   0    1.00    4.10
  -7  -2   0    0.50    2.40
  -7  -2   0   -0.60    2.40
  -7  -2   0    4.00    2.30
   7  -2   0    0.00    2.50
  -7  -2   0    0.90    4.30
  -7   2   0   -0.80    2.20
  -7   2   0   -2.70    4.00
   7  -2   0   -1.30    2.40
  -7   2   0    4.00    3.50
   7   2   0   -1.10    2.00
  -7  -2   0    1.50    2.60
   7  -2   0    0.00    2.40
   7   2   0    6.10    3.40
  -7   2   0   -2.60    2.50
   7   2   0    1.60    2.80
   7   2  -1 1340.07   29.20
   7   2  -1 1319.27   32.00
  -7   2   1 1302.27   30.90
   7  -2   1 1356.76   28.20
  -7   2   1 1333.77   29.70
   7  -2   1 1314.37   31.10
  -7   2   1 1324.17   29.70
   7  -2   1 1320.87   27.80
  -7   2   1 1289.07   34.80
   7  -2   1 1370.26   29.00
  -7  -2  -1 1328.87   27.80
  -7   2   1 1282.87   32.30
   7   2  -1 1310.37   29.00
  -7  -2  -1 1249.77   33.10
  -7  -2  -1 1328.37   28.60
   7  -2   1 1329.67   28.30
   7   2  -1 1311.07   30.80
  -7  -2  -1 1264.77   28.90
  -7  -2  -1 1317.47   28.90
   7   2  -1 1353.46   34.80
  -7  -2   1 1326.57   30.70
  -7   2  -1 1318.37   29.70
   7   2   1 1319.67   30.50
   7   2   1 1320.47   27.60
  -7   2  -1 1306.57   33.20
   7   2   1 1307.27   28.70
   7  -2  -1 1218.88   34.40
  -7   2  -1 1324.17   28.30
  -7  -2   1 1330.17   29.20
   7  -2  -1 1310.87   29.70
  -7  -2   1 1288.17   29.70
  -7  -2   1 1285.57   35.40
  -7  -2   1 1314.97   30.10
   7   2   1 1318.87   30.50
  -7   2  -1 1319.27   30.60
   7  -2  -1 1323.27   30.30
   7  -2  -1 1297.17   30.70
   7   2  -2    1.90    2.80
  -7  -2  -2   -1.20    2.40
   7   2  -2    3.00    2.50
   7   2  -2   -5.70    3.40
  -7   2   2    1.00    4.20
  -7  -2  -2    5.70    2.40
   7  -2   2   -1.60    2.00
  -7  -2  -2    3.30    2.60
  -7   2   2    1.20    3.60
   7  -2   2    1.40    1.70
   7  -2   2    2.00    2.10
  -7  -2  -2    5.20    2.10
  -7   2   2    0.80    2.60
   7   2  -2    5.70    5.00
  -7   2   2   -5.10    2.70
  -7  -2  -2   -1.50    4.00
  -7   2   2    3.10    2.70
   7   2  -2    0.50    2.50
  -7   2  -2   -0.20    2.80
   7   2   2    1.10    1.60
   7  -2  -2    2.40    2.80
  -7   2  -2    0.90    2.80
  -7  -2   2    2.40    2.30
  -7  -2   2    7.60    5.60
   7   2   2    5.30    2.80
  -7   2  -2    2.90    3.70
   7   2   2   -0.60    1.70
   7  -2  -2    1.10    3.00
   7  -2  -2   -2.30    4.90
  -7  -2   2   -0.10    2.70
  -7  -2   2    0.30    2.60
  -7   2  -2    3.50    2.20
   7  -2  -2    5.10    3.10
  -7  -2   2    3.10    3.50
  -7   2   3 1896.91   41.50
   7   2  -3 1876.91   43.10
   7   2  -3 1918.71   45.40
  -7   2   3 1929.51   41.50
  -7   2   3 1911.61   44.70
  -7  -2  -3 1931.81   41.80
   7   2  -3 1911.81   41.00
   7   2  -3 1869.91   41.50
   7   2  -3 1955.50   49.00
  -7   2   3 1927.61   46.80
   7  -2   3 1883.91   38.80
  -7   2   3 1936.71   42.70
  -7  -2  -3 1920.21   38.40
  -7  -2   3 1913.01   48.10
   7  -2  -3 1880.51   41.00
   7   2   3 1923.31   37.50
   7  -2  -3 1951.20   49.50
  -7  -2   3 1903.41   41.10
   7  -2  -3 1940.31   43.70
  -7  -2   3 1915.81   41.80
  -7  -2   3 1863.01   42.50
  -7  -2   3 1903.11   41.20
   7  -2  -3 1948.61   42.50
  -7   2  -3 1947.41   39.50
   7  -2  -3 1941.01   41.90
   7   2  -4  565.24   24.00
   7   2  -4  578.84   22.20
  -7   2   4  554.64   17.90
  -7   2   4  577.14   21.50
  -7  -2  -4  557.04   14.80
  -7   2   4  562.84   20.50
   7   2  -4  552.84   19.30
  -7   2   4  550.44   18.30
   7   2  -4  580.04   17.80
   7  -2   4  556.14   15.90
  -7   2   4  575.84   18.00
   7   2  -4  566.74   18.40
  -7  -2   4  562.44   18.90
  -7  -2   4  579.54   17.90
   7  -2  -4  547.85   18.70
   7  -2  -4  556.64   17.70
   7   2   4  556.84   14.80
  -7  -2   4  552.24   18.30
   7  -2  -4  551.14   19.60
  -7  -2   4  579.44   17.20
  -7   2  -4  554.84   15.80
  -7  -2   4  572.54   23.00
   7  -2  -4  572.34   18.40
   7  -2  -4  578.44   24.70
   7   2  -5   82.59    8.30
   7   2  -5   88.09   12.90
  -7  -2  -5   96.59    6.10
  -7   2   5   74.29    9.70
  -7   2   5   87.39    8.40
   7   2  -5   84.19    9.70
  -7   2   5   85.29    8.20
  -7   2   5   92.19    8.30
  -7   2   5   80.49    9.50
   7   2  -5   79.99    8.30
  -7  -2   5   85.09    8.90
   7  -2  -5   62.39    7.70
  -7  -2   5   84.39    8.20
   7  -2  -5   92.09    9.70
  -7  -2   5   77.39   10.50
  -7   2  -5   89.49    6.60
   7  -2  -5   91.89   13.80
   7  -2  -5   85.39    8.10
  -7  -2   5   90.69    7.30
  -7  -2   5   81.69    9.60
   7  -2  -5   83.69    9.10
  -7   2   6  187.58   10.80
  -7   2   6  183.98   12.60
   7   2  -6  148.69   16.40
   7   2  -6  185.98   13.60
   7   2  -6  176.18   11.30
  -7   2   6  190.68   11.60
  -7  -2  -6  195.98    8.90
  -7   2   6  167.48   11.60
  -7   2   6  179.88   14.10
   7   2  -6  170.18   19.80
  -7  -2   6  182.88   12.30
   7  -2  -6  188.98   12.60
  -7  -2   6  206.08   14.50
   7  -2  -6  202.08   20.80
  -7  -2   6  191.08   12.60
   7  -2  -6  159.18   11.20
  -7  -2   6  197.48   11.60
   7  -2  -6  183.68   13.70
  -7   2  -6  191.18    9.70
  -7  -2   6  184.28    9.60
   7   2  -7  272.37   16.60
  -7   2   7  253.87   14.40
  -7   2   7  282.87   12.50
   7   2  -7  289.27   24.90
  -7  -2  -7  279.67   11.80
   7   2  -7  263.07   17.40
   7   2  -7  257.27   15.70
  -7   2   7  258.07   17.60
   7   2  -7  281.67   14.60
   7  -2  -7  299.47   16.20
  -7  -2   7  266.27   15.60
   7  -2  -7  263.17   15.20
   7  -2  -7  304.87   26.10
   7  -2  -7  242.88   17.50
   7  -2  -7  292.97   15.70
  -7   2  -7  283.97   12.60
  -7   2  -7  295.57   13.10
  -7  -2  -8   20.40    5.70
  -7   2   8   23.60    8.10
   7   2  -8    7.50    8.90
   7   2  -8   24.70   16.90
   7   2  -8   23.00    8.70
  -7   2   8   -4.00    8.60
   7   2  -8   12.70    7.50
  -7   2   8   22.50    8.70
   7   2  -8   22.60   10.10
  -7   2  -8   21.40    6.50
   7  -2  -8   36.40   17.80
   7  -2  -8   17.20    7.50
   7  -2  -8   18.70    9.10
  -7  -2   8   10.00    7.50
  -7  -2   8   12.30    7.90
   7  -2  -8   25.70    8.50
  -7   2  -8   21.70    6.70
   7  -2  -8   18.30   10.80
   7   2  -9  532.45   40.30
  -7   2   9  499.45   23.20
   7   2  -9  503.85   25.10
   7   2  -9  503.65   25.30
  -7  -2  -9  533.15   19.50
   7   2  -9  548.25   29.40
  -7   2   9  434.16   20.60
   7   2  -9  476.85   21.80
  -7   2   9  519.95   30.00
  -7  -2   9  495.25   23.30
  -7  -2   9  544.35   26.30
   7  -2  -9  504.05   23.50
  -7   2  -9  510.95   20.70
  -7  -2   9  441.76   21.60
   7  -2  -9  458.35   24.20
   7  -2  -9  511.65   41.60
   7  -2  -9  476.25   23.30
  -7   2  -9  521.05   20.60
   7  -2  -9  480.85   27.80
   8  -2   0 3171.88   61.99
  -8   2   0 3221.48   63.99
   8  -2   0 3199.38   62.79
   8  -2   0 3237.88   62.89
   8  -2   0 3151.88   67.39
  -8  -2   0 3129.09   62.19
  -8   2   0 3149.39   64.79
  -8  -2   0 3109.49   62.79
  -8  -2   0 3111.49   62.89
  -8   2   0 3168.28   61.99
   8   2   0 3177.38   65.29
  -8   2   0 3192.28   62.19
  -8  -2   0 3182.98   61.29
   8   2   0 3255.67   63.39
  -8  -2   0 3214.28   69.79
   8   2   0 3194.08   66.79
  -8   2   0 3182.48   68.89
   8   2   0 3190.58   61.29
   8  -2   1    6.80    4.30
   8  -2   1   11.90    2.90
   8   2  -1    0.90    5.00
   8   2  -1    8.70    3.10
  -8   2   1    8.10    3.40
  -8  -2  -1    1.70    4.90
   8  -2   1    9.50    3.40
  -8  -2  -1    7.70    3.20
  -8   2   1    8.50    3.00
   8  -2   1    7.10    3.10
  -8  -2  -1    7.90    3.50
  -8   2   1    5.80    3.70
  -8  -2  -1   10.20    2.80
   8   2  -1    9.40    3.50
  -8   2   1    5.50    4.10
   8   2  -1    3.70    3.40
   8  -2   1    8.60    3.00
  -8  -2  -1    4.10    3.10
  -8   2   1    8.60    5.70
   8   2  -1   12.80    4.70
  -8  -2   1    4.10    5.50
  -8   2  -1    6.50    4.80
  -8  -2   1   10.30    4.40
   8   2   1    9.30    2.70
  -8  -2   1   12.60    3.80
   8   2   1    2.60    2.90
  -8  -2   1    8.50    3.00
   8   2   1   10.70    4.60
   8   2   1    9.40    4.40
  -8   2  -1    6.70    3.00
  -8  -2   1    6.50    3.20
   8  -2  -1    8.60    3.70
   8  -2  -1    5.50    3.50
   8  -2  -1   10.00    3.80
   8  -2  -1    6.90    5.80
  -8   2  -1   12.80    3.90
  -8   2  -1    4.70    3.80
   8  -2   2  286.97   10.30
   8   2  -2  296.37   11.80
   8   2  -2  296.17   14.50
  -8  -2  -2  290.27   10.60
  -8  -2  -2  288.87   10.00
  -8  -2  -2  318.37   14.80
   8   2  -2  311.47   17.00
   8  -2   2  297.67   10.20
  -8  -2  -2  292.87   11.10
  -8   2   2  282.77   15.90
  -8   2   2  306.47   14.50
  -8   2   2  289.27   11.90
  -8  -2  -2  287.07   10.60
  -8   2   2  297.67   13.20
  -8   2   2  296.17   11.90
   8  -2   2  287.07   10.00
   8   2  -2  298.67   13.10
   8   2  -2  293.97   11.70
   8  -2  -2  299.57   12.40
  -8  -2   2  313.27   11.90
   8   2   2  298.27    9.50
  -8  -2   2  308.77   13.50
  -8   2  -2  306.07   11.80
  -8   2  -2  304.47   14.60
   8  -2  -2  282.17   13.10
   8  -2  -2  283.47   12.50
  -8  -2   2  269.67   16.50
  -8   2  -2  291.47   10.30
   8  -2  -2  316.37   17.40
   8   2   2  290.37    9.20
  -8  -2   2  289.97   12.40
  -8  -2   2  286.87   12.10
   8   2  -3   47.60    6.80
  -8  -2  -3   43.50    5.00
   8   2  -3   38.60    5.40
   8  -2   3   53.99    4.90
   8   2  -3   49.40    6.20
  -8   2   3   47.50    8.40
  -8   2   3   54.89    6.50
   8   2  -3   38.90    7.50
  -8  -2  -3   49.80    7.00
  -8   2   3   38.40    6.00
  -8   2   3   39.40    5.60
  -8  -2  -3   46.10    5.70
  -8   2   3   42.60    7.50
   8   2  -3   46.10    8.60
  -8   2  -3   46.00    5.40
   8  -2  -3   44.80    6.70
   8  -2  -3   41.10    6.10
   8  -2  -3   45.90    9.30
   8   2   3   44.30    4.10
   8  -2  -3   45.00    6.50
  -8  -2   3   41.50    6.50
  -8  -2   3   50.29    6.30
  -8  -2   3   39.10    5.80
  -8  -2   3   64.39   10.50
  -8  -2   3   49.90    6.20
  -8   2   4  274.17   12.90
  -8   2   4  299.07   17.00
   8   2  -4  282.97   13.10
  -8   2   4  287.77   13.60
   8   2  -4  297.47   13.00
   8  -2   4  293.47   10.90
   8   2  -4  306.37   19.40
   8   2  -4  273.47   17.10
   8   2  -4  286.87   14.50
  -8   2   4  293.27   13.10
  -8   2   4  274.87   15.50
   8   2   4  293.57   10.00
   8  -2  -4  281.37   14.60
  -8  -2   4  300.57   13.00
  -8  -2   4  283.27   18.00
   8  -2  -4  285.67   12.80
  -8  -2   4  276.47   13.30
  -8  -2   4  268.37   13.80
  -8  -2   4  295.57   12.70
   8  -2  -4  281.37   13.70
   8  -2  -4  329.67   20.10
   8  -2  -4  284.47   13.90
  -8   2  -4  284.97   11.10
   8   2  -5    5.00    4.60
  -8  -2  -5   14.00    3.60
   8  -2   5    6.70    3.60
  -8   2   5    8.60    4.40
  -8   2   5    3.60    4.90
   8   2  -5   -4.40   11.60
  -8   2   5   12.60    5.10
   8   2  -5    5.40    4.60
   8   2  -5    6.80    5.50
  -8   2   5   18.50    7.00
  -8  -2   5   12.60    5.70
   8  -2  -5    5.40    4.50
   8  -2  -5    8.40    9.80
  -8  -2   5    6.70    4.50
  -8  -2   5    7.60    4.10
  -8  -2   5   10.80   11.00
  -8  -2   5    2.30    7.30
  -8   2  -5    8.40    3.70
   8  -2  -5    4.30    5.20
   8  -2  -5    4.30    5.30
   8  -2  -5   16.40    6.20
  -8   2   6 1583.14   38.90
  -8   2   6 1614.94   41.50
   8   2  -6 1569.64   40.80
   8   2  -6 1606.64   40.60
  -8   2   6 1564.74   39.30
  -8  -2  -6 1580.54   34.70
  -8   2   6 1579.04   42.20
   8   2  -6 1560.74   38.40
  -8   2   6 1586.94   37.70
   8   2  -6 1617.44   50.39
  -8  -2   6 1576.94   40.00
  -8  -2   6 1599.64   36.00
  -8  -2   6 1538.15   42.70
  -8   2  -6 1579.54   36.20
   8  -2  -6 1623.24   39.80
  -8  -2   6 1570.94   39.50
   8  -2  -6 1595.34   40.50
  -8   2  -6 1562.44   35.40
   8  -2  -6 1631.04   50.89
   8  -2  -6 1571.14   39.50
   8  -2  -6 1479.95   43.70
   8   2  -7   65.39   10.20
  -8   2   7   59.49    9.50
  -8   2   7   69.09    9.30
  -8   2   7   69.29    8.10
   8   2  -7   47.70   10.40
  -8   2   7   56.79   11.40
   8   2  -7   50.29    8.20
   8   2  -7   77.19   11.30
   8   2  -7   66.39   17.10
   8  -2  -7   59.89   16.10
  -8  -2   7   57.39    8.80
  -8  -2   7   58.39   10.20
  -8   2  -7   67.69    8.50
  -8  -2   7   75.19   10.40
  -8  -2   7   57.79    9.40
   8  -2  -7   89.69   12.70
   8  -2  -7   51.29    9.60
  -8   2  -7   63.19    7.50
   8  -2  -7   62.69    9.60
   8  -2  -7   60.09   10.10
   8   2  -8   28.00    9.60
  -8  -2  -8   17.80    6.20
   8   2  -8   24.40    9.70
  -8   2   8   24.60    9.10
   8   2  -8    6.00    7.60
  -8   2   8   29.50    8.50
   8   2  -8   15.90   17.10
   8   2  -8   35.10   12.10
  -8   2   8   22.00   10.00
   8  -2  -8   21.30    9.70
  -8  -2   8   22.50    9.50
  -8  -2   8   14.40    8.30
   8  -2  -8   20.90    9.10
   8  -2  -8   32.00    9.00
  -8   2  -8   30.80    7.10
   8  -2  -8    5.00   10.50
  -8  -2   8   14.90    9.50
  -8   2  -8   23.90    7.60
   8  -2  -8   31.80   19.20
   8   2  -9    0.00   14.30
   8   2  -9   29.20   12.00
  -8   2   9   34.00   10.90
   8   2  -9    6.20   11.30
   8   2  -9   20.20    9.70
  -8  -2  -9   20.60    7.90
   8   2  -9   22.20   23.70
  -8   2  -9    2.90    8.00
   8  -2  -9   29.30   10.50
   8  -2  -9   -7.80   14.00
  -8  -2   9   36.70   10.90
   8  -2  -9   32.20   24.00
   8  -2  -9   10.80   10.60
   8  -2  -9   25.80   11.70
  -9  -2   0    2.40    3.30
   9  -2   0    0.60    5.90
  -9   2   0   -4.40    2.80
   9   2   0   -2.00    3.10
  -9   2   0    2.10    3.50
  -9   2   0   -1.10    2.70
   9  -2   0    0.40    3.30
  -9  -2   0   -6.60    5.40
   9  -2   0    1.20    3.30
  -9   2   0    1.30    4.20
   9   2   0   -3.60    4.90
  -9  -2   0    2.60    3.20
   9   2   0    6.30    4.80
  -9  -2   0   -1.70    3.00
   9   2   0    2.90    2.70
  -9  -2   0   -0.80    2.70
   9  -2   0    2.50    3.30
  -9   2   0   -5.00    4.90
   9   2  -1 1188.48   30.70
   9  -2   1 1166.28   27.00
  -9  -2  -1 1210.58   29.10
  -9   2   1 1197.28   30.90
  -9  -2  -1 1198.08   27.40
  -9  -2  -1 1189.08   34.80
   9   2  -1 1154.08   32.60
   9  -2   1 1186.98   31.20
  -9   2   1 1214.78   36.00
  -9  -2  -1 1212.68   28.50
  -9   2   1 1194.88   32.00
   9   2  -1 1175.48   34.50
   9  -2   1 1232.78   28.80
  -9  -2  -1 1207.18   28.70
   9  -2   1 1180.18   27.60
  -9   2   1 1191.78   29.20
  -9   2   1 1183.28   29.20
   9   2  -1 1138.39   28.20
   9  -2   1 1191.48   27.80
  -9   2  -1 1173.28   27.90
  -9  -2   1 1214.58   30.00
   9  -2  -1 1185.18   30.00
  -9   2  -1 1213.08   29.80
  -9   2  -1 1160.78   29.90
   9   2   1 1196.08   30.50
  -9  -2   1 1249.68   30.00
   9   2   1 1241.28   28.60
  -9  -2   1 1158.18   30.10
   9  -2  -1 1190.68   29.30
   9   2   1 1178.78   26.80
  -9  -2   1 1130.69   36.20
   9   2   1 1166.48   31.10
   9  -2  -1 1184.38   35.50
  -9  -2   1 1163.78   28.50
   9  -2  -1 1172.18   30.40
  -9   2  -1 1198.58   34.30
  -9   2   2   60.79   10.10
   9   2  -2   42.10    6.70
   9   2  -2   37.60    7.70
  -9  -2  -2   58.49    6.30
   9   2  -2   49.90    6.20
  -9   2   2   47.60    7.80
   9   2  -2   37.50    8.20
   9   2  -2   44.30    6.00
  -9  -2  -2   52.39    6.70
  -9   2   2   46.20    6.00
  -9  -2  -2   55.59    6.10
   9  -2   2   58.19    5.20
   9  -2   2   42.50    5.20
  -9  -2  -2   61.59    9.20
  -9  -2  -2   57.39    5.80
   9  -2   2   47.00    5.40
  -9   2   2   42.30    5.90
  -9   2   2   52.99    7.10
  -9   2  -2   48.00    6.20
  -9   2  -2   49.40    6.30
   9  -2  -2   51.89    7.00
   9  -2  -2   60.99    7.30
  -9  -2   2   44.60    6.80
   9  -2  -2   44.10    6.50
   9   2   2   57.69    4.60
   9   2   2   51.39    4.90
  -9  -2   2   48.80    6.20
  -9  -2   2   39.70    6.00
  -9   2  -2   48.10    5.60
  -9   2  -2   64.09    8.70
  -9  -2   2   73.19   11.70
   9  -2  -2   44.90    9.60
  -9  -2   2   48.50    6.50
  -9  -2  -3 1191.18   32.90
  -9  -2  -3 1140.19   27.60
  -9   2   3 1199.58   31.90
  -9   2   3 1188.28   30.40
   9   2  -3 1196.78   30.30
  -9  -2  -3 1175.68   26.40
  -9   2   3 1145.19   33.00
   9   2  -3 1198.18   35.80
  -9   2   3 1179.48   36.20
  -9   2   3 1179.98   30.30
   9   2  -3 1241.08   38.40
   9   2  -3 1199.38   30.00
  -9  -2  -3 1173.78   26.90
   9   2  -3 1186.78   32.40
  -9  -2  -3 1169.48   26.30
   9  -2   3 1154.68   26.90
  -9  -2   3 1195.68   30.30
  -9  -2   3 1174.48   37.80
  -9   2  -3 1144.49   32.30
  -9  -2   3 1146.79   31.60
   9  -2  -3 1145.09   31.10
   9  -2  -3 1148.29   32.10
   9   2   3 1163.38   25.70
   9  -2  -3 1197.68   30.70
  -9  -2   3 1186.88   30.90
  -9  -2   3 1158.48   29.80
  -9   2  -3 1144.59   28.10
   9  -2  -3 1148.49   38.20
  -9   2  -3 1157.08   26.10
   9   2  -4   89.89    9.00
   9   2  -4   86.59    8.80
  -9   2   4   81.59   11.50
   9   2  -4   83.69   11.80
   9   2  -4   98.19   10.80
  -9   2   4   97.49   11.90
  -9   2   4   88.89    9.70
   9  -2   4   98.19    7.00
  -9   2   4   76.69    8.90
  -9  -2   4   87.69    9.60
  -9  -2   4   90.29   13.20
   9  -2  -4   88.89    9.60
   9  -2  -4  101.19   10.20
  -9  -2   4   84.19    8.50
   9  -2  -4   82.59   18.20
  -9  -2   4   93.79   10.00
   9   2   4   95.79    6.30
  -9  -2   4   71.29    8.90
   9  -2  -4   94.29   11.20
  -9   2   5  755.82   24.20
   9   2  -5  744.93   33.00
   9  -2   5  731.03   21.30
  -9   2   5  762.62   28.50
  -9   2   5  746.63   25.40
   9   2  -5  780.92   24.10
  -9   2   5  758.12   27.30
  -9   2   5  753.12   24.10
   9   2  -5  765.02   24.80
  -9  -2   5  776.12   30.10
   9  -2  -5  821.52   34.50
  -9  -2   5  778.52   22.90
   9  -2  -5  752.92   25.40
  -9  -2   5  781.42   25.90
  -9  -2   5  797.42   25.20
   9   2   5  761.42   20.20
   9  -2  -5  775.22   24.90
  -9   2   6   10.90    6.50
   9   2  -6   12.00    8.50
  -9   2   6   -4.40    5.80
   9   2  -6    8.40    5.80
  -9   2   6   14.90    8.50
   9   2  -6   -1.90    6.00
   9   2  -6   -8.30    6.80
   9   2  -6   -6.90   11.80
  -9   2   6  -15.70    8.10
  -9  -2  -6   -0.80    3.80
  -9  -2   6   17.10    7.50
   9  -2  -6    6.90    6.00
   9  -2  -6    1.00    6.60
   9  -2  -6  -20.80   12.90
  -9  -2   6   -2.70    5.40
   9  -2  -6   10.20    8.00
  -9  -2   6    4.20    6.30
  -9  -2   6   -2.50    8.60
  -9   2  -6    6.70    4.30
   9  -2  -6   10.10    7.10
  -9  -2   6    1.40    9.20
  -9  -2  -7 1163.98   28.50
   9   2  -7 1059.19   34.80
  -9   2   7 1078.49   32.90
  -9   2   7 1110.79   33.70
  -9   2   7 1088.69   32.30
  -9   2   7 1112.79   36.20
   9   2  -7 1128.29   37.20
   9   2  -7 1196.58   46.90
   9   2  -7 1135.19   32.40
  -9   2   7 1133.59   30.60
   9   2  -7 1111.39   34.10
   9  -2  -7 1099.09   36.80
   9  -2  -7 1122.89   33.90
  -9  -2   7 1060.69   32.60
  -9   2  -7 1131.09   28.70
  -9  -2   7 1048.60   33.40
   9  -2  -7 1170.68   47.80
   9  -2  -7 1094.59   33.40
   9  -2  -7 1155.08   34.80
  -9  -2   7 1090.19   35.50
  -9   2  -7 1121.29   29.80
  -9  -2   7 1142.09   33.80
   9   2  -8   85.99   21.50
   9   2  -8   95.09   13.80
  -9   2   8   59.39   13.10
  -9   2   8   94.79   13.00
  -9  -2  -8   80.09   10.60
   9   2  -8   62.99   11.20
   9   2  -8   68.29   12.20
   9   2  -8   78.79   14.80
  -9   2   8   90.89   12.30
  -9   2   8   98.09   11.40
  -9  -2   8   77.49   11.70
   9  -2  -8   72.29   12.00
   9  -2  -8  102.79   15.40
  -9   2  -8   92.19   11.90
   9  -2  -8   93.99   13.30
   9  -2  -8  113.79   22.90
  -9   2  -8   77.19    9.40
  -9  -2   8   72.09   12.50
   9  -2  -8   90.39   13.40
  -9  -2   8  102.89   13.30
   9   2  -9  391.86   31.80
   9   2  -9  512.35   31.60
   9   2  -9  385.36   26.10
   9   2  -9  366.76   37.40
  -9   2   9  485.75   29.90
  -9  -2  -9  487.65   20.30
   9  -2  -9  399.26   27.80
  -9   2  -9  386.06   21.00
   9  -2  -9  415.76   31.20
   9  -2  -9  457.55   58.29
   9  -2  -9  427.86   26.10
 -10  -2   0 1982.80   44.50
 -10  -2   0 2012.20   42.90
  10   2   0 2010.80   48.30
  10  -2   0 1996.10   43.30
 -10   2   0 1960.50   45.40
  10   2   0 2004.10   44.80
 -10   2   0 1998.00   43.70
  10   2   0 1965.00   42.40
 -10   2   0 2053.59   46.60
  10   2   0 1965.50   48.00
 -10  -2   0 1950.60   43.90
 -10   2   0 1938.01   50.99
  10  -2   0 2068.69   49.70
  10  -2   0 1927.91   43.90
 -10  -2   0 1943.11   44.20
 -10  -2   0 1922.61   51.59
 -10   2   0 1953.10   43.30
  10  -2   0 1979.90   44.30
 -10   2   1   36.90    6.60
  10   2  -1   34.50    8.70
 -10   2   1   66.19    7.50
  10  -2   1   59.29    8.60
 -10   2   1   55.39    6.90
  10  -2   1   55.79    6.80
  10  -2   1   50.89    6.40
  10   2  -1   60.79    7.00
 -10   2   1   40.40    7.50
  10  -2   1   51.09    6.60
  10  -2   1   50.09    5.50
 -10  -2  -1   51.79    6.60
 -10   2   1   53.39    9.60
 -10  -2  -1   43.50    6.00
 -10  -2  -1   47.00    6.20
 -10  -2  -1   55.69   10.00
  10   2  -1   46.00    6.80
  10   2  -1   48.70    8.70
 -10  -2  -1   54.19    6.20
  10   2   1   46.30    7.50
 -10  -2   1   44.40    6.80
 -10  -2   1   45.30    6.50
 -10   2  -1   46.50    6.10
  10  -2  -1   67.29    8.40
 -10  -2   1   41.80    6.40
  10  -2  -1   33.90    8.60
 -10   2  -1   48.70    7.10
  10  -2  -1   48.10    6.40
 -10   2  -1   40.40    8.50
  10   2   1   43.70    5.90
  10   2   1   38.90    5.10
  10   2   1   54.09    5.20
 -10   2  -1   60.69    6.50
 -10   2  -1   42.80    6.40
  10  -2  -1   43.90    6.50
  10   2   1   44.10    8.00
 -10  -2   1   39.40    9.50
 -10  -2   1   49.80    6.60
  10   2  -2  123.99    8.90
  10   2  -2  110.69   13.40
 -10  -2  -2  141.09    8.30
 -10   2   2  116.49   11.80
  10   2  -2  137.99   14.90
 -10   2   2  125.39   14.10
  10  -2   2  125.09    7.40
 -10  -2  -2  150.48    9.10
 -10  -2  -2  127.69    9.00
  10  -2   2  142.29    8.20
 -10  -2  -2  142.39    9.00
 -10   2   2  144.89   10.30
  10   2  -2  133.39    9.60
  10   2  -2  136.89   11.10
 -10   2   2  136.89    9.70
 -10  -2  -2  119.29   13.60
 -10   2   2  143.59   10.80
  10  -2  -2  138.79   15.40
  10  -2  -2  132.89   11.00
  10   2   2  135.69    7.10
 -10   2  -2  135.09   10.40
 -10   2  -2  138.39    8.60
 -10  -2   2  135.19   11.30
  10  -2  -2  137.79   10.20
 -10  -2   2  140.39   10.10
 -10  -2   2  134.99   10.40
 -10  -2   2  125.39    9.20
 -10   2  -2  141.09    9.90
 -10  -2   2  119.19   14.70
  10  -2  -2  134.19   10.40
  10   2   2  129.59    7.30
 -10   2  -2  135.89   13.30
  10   2  -3  295.97   19.40
  10  -2   3  301.37   11.30
 -10  -2  -3  294.47   11.40
 -10  -2  -3  282.87   11.50
 -10   2   3  232.48   19.90
 -10   2   3  296.57   16.60
 -10   2   3  282.27   14.00
 -10  -2  -3  300.07   17.50
  10   2  -3  284.77   13.40
  10   2  -3  270.87   15.30
  10   2  -3  288.07   13.60
 -10   2   3  292.57   18.00
 -10  -2  -3  298.37   12.00
 -10  -2  -3  277.67   12.10
 -10   2   3  264.37   18.50
 -10  -2   3  297.37   20.30
 -10  -2   3  263.27   19.10
 -10   2  -3  284.37   13.00
  10  -2  -3  272.87   14.00
 -10   2  -3  322.77   13.00
  10  -2  -3  289.77   14.80
 -10   2  -3  274.67   11.00
  10  -2  -3  256.07   15.10
 -10  -2   3  279.17   14.40
 -10   2  -3  293.37   16.90
  10   2   3  279.77   10.20
 -10  -2   3  260.77   14.10
 -10  -2   3  261.37   14.80
 -10   2   4   44.80    7.70
 -10   2   4   49.10    8.20
 -10   2   4   62.79   10.10
  10  -2   4   49.50    6.20
  10   2  -4   62.69   12.10
 -10  -2  -4   55.89    6.30
 -10   2   4   44.70   10.20
 -10  -2  -4   47.80    9.00
  10   2  -4   39.30   11.00
 -10  -2  -4   50.39    6.50
  10   2  -4   55.59    7.90
 -10   2  -4   50.19    6.60
 -10  -2   4   25.10    7.20
  10  -2  -4   43.40    7.60
  10  -2  -4   30.10    7.00
 -10  -2   4   44.50   11.60
 -10  -2   4   47.80    8.10
  10  -2  -4   46.00   10.40
  10   2   4   53.09    5.60
 -10  -2   4   48.40    7.20
 -10   2   5  859.51   27.10
  10  -2   5  824.22   23.40
  10   2  -5  872.61   30.10
 -10   2   5  927.21   27.90
  10   2  -5  897.81   26.80
  10   2  -5  841.32   27.20
  10   2  -5  787.72   39.60
 -10   2   5  883.81   30.80
  10   2  -5  877.91   36.70
 -10  -2   5  830.12   28.50
 -10  -2   5  901.31   26.00
  10  -2  -5  822.82   29.80
  10  -2  -5  865.21   37.40
  10  -2  -5  812.22   28.90
 -10  -2   5  860.01   35.50
  10  -2  -5  852.01   27.30
 -10  -2   5  832.92   27.40
  10   2   5  853.21   22.30
  10   2  -6  685.93   24.60
 -10   2   6  766.72   25.10
 -10   2   6  746.63   29.50
  10   2  -6  686.53   25.50
 -10   2   6  667.63   28.80
  10   2  -6  712.33   36.60
 -10   2   6  671.13   24.90
 -10   2   6  712.13   25.20
  10   2  -6  690.23   28.40
  10   2  -6  683.13   27.20
 -10  -2   6  698.03   25.00
  10  -2  -6  702.73   37.50
  10  -2  -6  725.73   25.30
  10  -2  -6  703.53   28.50
 -10   2  -6  735.23   22.20
 -10  -2   6  680.83   31.10
  10  -2  -6  688.03   26.50
 -10  -2   6  685.33   26.60
 -10  -2   6  713.33   26.00
 -10  -2   6  738.93   23.10
  10  -2  -6  720.03   25.90
 -10   2   7  280.77   21.70
  10   2  -7  225.38   17.70
  10   2  -7  290.37   20.70
  10   2  -7  289.57   31.10
 -10   2   7  292.87   20.50
  10   2  -7  293.67   22.10
 -10   2   7  259.07   17.90
 -10   2   7  266.17   16.40
  10   2  -7  260.77   17.80
 -10   2   7  246.78   17.40
 -10  -2   7  224.48   22.00
  10  -2  -7  264.37   19.30
 -10  -2   7  279.07   19.90
  10  -2  -7  222.28   20.90
 -10  -2   7  278.87   15.20
 -10  -2   7  268.37   19.20
  10  -2  -7  246.88   31.60
 -10   2  -7  282.67   13.80
  10  -2  -7  261.27   19.40
 -10   2  -7  277.47   15.00
  10  -2  -7  248.98   17.60
 -10  -2   7  256.37   17.20
  10   2  -8    1.20   22.00
 -10   2   8   43.30    9.80
  10   2  -8   25.60   14.50
 -10   2   8   37.20   11.60
  10   2  -8   49.60   13.80
 -10   2   8   41.40   14.20
 -10  -2  -8   53.29    8.40
  10   2  -8   49.50   12.00
 -10   2   8   46.60   11.70
 -10   2   8   25.40   11.30
  10   2  -8   48.60   11.10
 -10  -2   8   42.30    8.60
 -10  -2   8   47.10   12.40
  10  -2  -8   23.90   11.60
  10  -2  -8   41.70   13.20
 -10  -2   8   28.60   12.20
 -10  -2   8   25.70   10.70
 -10  -2   8   29.90   13.90
 -10   2  -8   51.99    9.70
  10  -2  -8   54.29   12.20
  10  -2  -8  -30.60   27.10
 -10   2  -8   49.10    8.90
  10  -2  -8   55.29   15.30
 -11   2   0   -1.70    5.50
 -11   2   0    5.20    5.10
 -11  -2   0   -0.70    4.30
  11   2   0   -3.30    6.40
 -11  -2   0   -2.00    4.80
  11   2   0   -4.70    4.30
  11  -2   0    0.60    4.00
 -11  -2   0    3.20    4.40
  11  -2   0    0.70    4.50
 -11   2   0   -2.50    3.90
 -11   2   0  -10.30    6.90
 -11  -2   0   -0.50    3.50
  11   2   0    3.00    6.50
 -11   2   0    5.10    4.20
  11  -2   0   -2.80    7.20
  11   2   0   -4.50    3.60
 -11  -2   0    1.60    8.10
  11  -2   0    5.00    4.60
  11  -2   1  691.13   23.60
 -11   2   1  613.44   27.50
 -11  -2  -1  633.74   20.30
  11  -2   1  643.74   18.60
  11   2  -1  635.24   22.40
  11   2  -1  659.33   20.50
 -11  -2  -1  639.74   20.60
  11  -2   1  627.44   21.80
  11   2  -1  659.53   26.60
 -11  -2  -1  677.63   19.70
 -11  -2  -1  644.84   21.00
  11   2  -1  632.54   26.20
 -11   2   1  636.74   21.10
 -11   2   1  634.54   22.60
  11  -2   1  660.23   19.70
 -11   2   1  644.24   21.00
  11  -2   1  666.03   20.70
 -11  -2  -1  647.84   27.60
 -11   2   1  667.23   24.20
  11   2   1  672.63   22.80
 -11  -2   1  642.64   21.40
 -11   2  -1  651.73   21.80
 -11  -2   1  653.63   20.50
  11  -2  -1  683.73   21.40
 -11   2  -1  611.74   19.70
 -11  -2   1  626.14   22.00
  11   2   1  642.34   19.30
 -11   2  -1  612.54   26.60
 -11   2  -1  618.34   21.80
 -11  -2   1  648.94   23.00
  11   2   1  631.34   25.20
 -11   2  -1  669.63   20.50
  11  -2  -1  641.94   21.90
 -11  -2   1  592.74   28.10
  11  -2  -1  654.63   27.50
  11   2   1  647.54   20.20
  11   2   1  621.84   17.80
  11  -2  -1  633.04   22.00
 -11   2   2  644.04   24.50
 -11  -2  -2  641.54   27.30
  11   2  -2  658.73   21.00
 -11   2   2  667.23   23.30
 -11   2   2  626.64   21.70
  11  -2   2  645.34   18.50
 -11  -2  -2  643.84   20.60
  11  -2   2  651.03   19.20
 -11  -2  -2  614.74   19.70
 -11  -2  -2  665.43   20.10
  11   2  -2  662.23   27.80
 -11   2   2  648.74   21.50
 -11   2   2  593.24   27.80
 -11  -2  -2  646.74   19.00
  11   2  -2  635.24   23.30
  11  -2  -2  656.63   21.90
  11  -2  -2  603.14   34.10
 -11   2  -2  655.13   21.40
  11  -2  -2  627.14   22.30
 -11  -2   2  623.04   29.30
 -11  -2   2  609.04   24.10
  11  -2  -2  667.63   23.60
 -11  -2   2  631.44   22.00
 -11   2  -2  649.64   19.70
 -11   2  -2  645.14   26.20
 -11  -2   2  647.24   22.80
 -11  -2   2  644.94   22.40
 -11   2  -2  628.14   21.30
  11   2   2  644.04   17.70
  11   2   2  655.93   18.10
 -11  -2  -3   77.19   12.80
 -11   2   3   75.69   15.60
  11   2  -3   60.79   11.40
 -11   2   3   71.99    9.70
 -11   2   3   88.39   10.20
 -11  -2  -3   83.29    8.60
  11   2  -3   84.99   14.50
  11  -2   3   63.89    6.80
 -11   2   3   75.39   10.60
  11   2  -3   90.29    9.90
 -11  -2  -3   94.09   12.90
  11  -2   3   81.99    7.10
 -11  -2  -3   79.59    8.90
  11   2  -3   81.49    9.20
 -11  -2  -3   86.69    7.70
  11   2   3   87.89    6.60
  11  -2  -3   72.49    9.30
 -11   2  -3   73.89    9.00
 -11  -2   3   64.09    9.10
  11   2   3   87.89    9.20
 -11  -2   3   78.39    9.70
  11  -2  -3   67.99    8.90
 -11  -2   3   85.69   15.40
  11  -2  -3   82.79   12.00
  11   2   3   99.29    6.80
 -11   2  -3   78.79    8.60
 -11  -2   3   92.39    9.50
 -11   2  -3   83.29   11.50
 -11  -2   3   68.49    9.20
  11  -2  -3   96.69   15.20
 -11   2  -3   90.59    9.50
 -11  -2  -4 1053.89   27.10
 -11   2   4 1009.20   37.20
  11   2  -4 1005.40   33.10
  11   2  -4 1022.40   30.00
 -11  -2  -4 1002.10   33.60
 -11   2   4 1010.60   30.50
 -11   2   4 1107.29   32.20
  11   2  -4 1032.70   29.70
  11  -2   4 1014.80   26.30
 -11   2   4  987.90   46.70
  11   2  -4 1009.30   32.00
 -11  -2   4  994.40   38.80
  11  -2  -4 1085.19   33.70
 -11  -2   4 1040.10   29.80
 -11  -2   4 1057.19   31.60
 -11   2  -4 1068.29   33.50
  11  -2  -4 1059.79   30.80
 -11  -2   4 1051.99   39.60
  11   2   4 1042.80   25.20
  11  -2  -4 1027.30   31.90
  11   2  -5    9.20    8.00
 -11   2   5  -11.50    5.90
 -11   2   5    0.10    6.70
  11   2  -5  -20.50   12.60
  11   2  -5   -3.60    6.10
  11   2  -5    3.90    6.50
  11  -2   5   -1.10    4.40
 -11   2   5   -6.80    9.60
 -11   2   5    2.60    9.20
  11   2  -5    3.80    8.30
  11  -2  -5    6.80    7.00
 -11  -2   5    1.30    7.80
  11  -2  -5  -21.20   13.80
  11   2   5    0.30    4.10
  11  -2  -5   -6.90    7.60
 -11  -2   5   -0.70   11.10
 -11  -2   5   -2.00    7.00
  11  -2  -5   -7.40    6.90
  11   2  -6  225.28   16.70
 -11   2   6  216.58   16.20
  11   2  -6  217.48   24.40
  11   2  -6  220.58   18.90
 -11   2   6  196.98   20.70
 -11   2   6  200.58   16.60
  11   2  -6  234.48   19.50
 -11   2   6  225.68   21.30
  11   2  -6  197.58   16.30
  11  -2  -6  235.68   17.80
  11  -2  -6  217.08   18.40
 -11  -2   6  219.38   17.40
  11  -2  -6  199.28   24.60
 -11  -2   6  192.68   23.10
  11  -2  -6  210.48   19.30
 -11  -2   6  228.28   18.20
 -11  -2   6  209.98   15.30
  11   2  -7  419.86   36.90
  11   2  -7  376.46   24.60
 -11   2   7  394.46   26.10
  11   2  -7  382.46   22.10
  11   2  -7  345.47   25.60
  11   2  -7  384.06   21.50
 -11   2   7  393.56   25.10
 -11   2   7  377.86   21.20
 -11   2   7  350.26   21.80
 -11  -2   7  361.06   23.40
 -11  -2   7  361.96   21.10
  11  -2  -7  369.56   25.10
  11  -2  -7  355.76   38.00
  11  -2  -7  335.87   23.10
  11  -2  -7  384.86   22.90
 -11   2  -7  295.67   23.90
 -11  -2   7  401.36   27.80
 -11  -2   7  358.36   22.40
 -11   2   8  391.66   25.10
  11   2  -8  372.76   30.20
  11   2  -8  306.57   26.80
  11   2  -8  329.97   24.40
  11   2  -8  332.67   23.30
 -11   2   8  334.47   30.70
 -11  -2   8  341.37   37.80
 -11   2  -8  378.36   18.40
  11  -2  -8  317.97   28.90
 -11  -2   8  320.67   27.00
  11  -2  -8  353.66   26.30
 -11   2  -8  355.66   19.40
  11  -2  -8  348.67   25.40
 -12  -2   0   44.10    7.70
 -12   2   0   38.80    6.50
  12  -2   0   39.30    7.30
 -12   2   0   37.70    7.00
  12  -2   0   33.60    9.70
  12   2   0   32.80    9.20
  12   2   0   55.39    8.20
 -12  -2   0   39.20   11.20
 -12   2   0   37.10    8.10
 -12  -2   0   41.00    6.50
  12   2   0   49.50    6.90
 -12   2   0   39.00   10.60
 -12  -2   0   40.00    7.60
 -12   2   0   41.50    8.80
  12  -2   0   31.00    6.30
  12  -2   0   36.50    7.20
 -12  -2   0   38.50    7.60
  12  -2   1  736.93   21.90
  12  -2   1  735.53   21.00
  12   2  -1  727.23   35.00
 -12   2   1  725.23   25.20
  12  -2   1  716.33   21.80
  12  -2   1  688.73   25.60
  12   2  -1  744.03   25.20
 -12  -2  -1  750.92   22.00
  12   2  -1  687.13   30.80
 -12   2   1  746.73   26.80
 -12  -2  -1  673.33   30.30
  12  -2   1  738.93   23.20
 -12   2   1  737.13   23.90
 -12   2   1  736.13   23.60
 -12  -2  -1  742.33   23.20
 -12   2   1  737.73   32.00
 -12  -2  -1  711.43   23.00
  12   2   1  728.33   21.20
 -12  -2   1  704.23   23.90
 -12  -2   1  704.63   33.00
  12   2   1  745.23   25.30
 -12   2  -1  750.42   25.00
 -12  -2   1  722.83   24.80
 -12   2  -1  693.63   30.10
  12   2   1  744.13   22.70
  12  -2  -1  695.33   24.30
 -12   2  -1  735.83   23.00
 -12   2  -1  638.74   29.40
  12   2   1  718.13   20.30
  12  -2  -1  785.92   25.20
 -12  -2   1  716.13   24.20
 -12   2  -1  707.73   25.90
  12  -2  -1  751.42   30.50
 -12   2   2   73.09   13.10
 -12   2   2   80.29   11.00
  12   2  -2   80.39    9.00
 -12  -2  -2   88.29   13.50
 -12  -2  -2  103.79    8.80
 -12  -2  -2   89.09    9.90
  12   2  -2   78.99   12.50
 -12  -2  -2   97.49   10.20
  12   2  -2   92.49   14.00
 -12   2   2   78.99    9.60
  12  -2   2   89.19    7.70
 -12   2   2  100.89   10.10
 -12  -2  -2   91.69   10.10
  12  -2  -2   92.19   10.90
 -12  -2   2   97.69   11.20
 -12   2  -2   97.99   11.30
  12  -2  -2   86.19   14.30
  12  -2  -2   77.59   10.10
 -12  -2   2   95.39   15.70
  12   2   2   88.49    9.60
 -12   2  -2  105.69   11.40
 -12   2  -2   94.59   13.90
 -12   2  -2   91.39    9.30
 -12  -2   2   96.09   10.10
  12  -2  -2   86.09   11.00
  12   2   2   90.29    7.00
 -12  -2   2   74.79   10.10
 -12   2  -2   92.49    9.20
 -12  -2  -3   13.40    5.60
  12   2  -3    3.10    5.60
 -12   2   3    0.40    5.90
 -12  -2  -3    8.10    5.60
  12   2  -3    7.40    7.40
 -12   2   3   16.00    8.90
 -12  -2  -3    7.00    5.60
 -12   2   3    5.10   10.20
 -12  -2  -3    7.80    4.60
 -12  -2  -3    8.90    9.90
  12  -2   3   12.20    7.30
  12   2   3   18.40    4.40
  12  -2  -3   13.20    6.40
 -12  -2   3   21.10    6.90
  12  -2  -3   23.10    7.60
 -12   2  -3   19.70   10.10
 -12  -2   3    2.50    6.80
 -12   2  -3    9.30    6.40
 -12   2  -3   14.90    6.60
  12   2   3   15.60    5.70
 -12  -2   3    9.80    5.60
  12  -2  -3   -1.30    7.10
 -12  -2   3   17.40   12.80
 -12   2  -3    8.40    4.70
  12   2  -4   14.30    6.40
  12   2  -4    8.70    5.90
 -12   2   4   15.90    7.30
  12  -2   4   13.90    5.10
 -12   2   4   -1.70    7.30
 -12   2   4   11.90    9.40
  12   2  -4   14.40    8.20
 -12  -2  -4    7.70   10.60
 -12  -2  -4    8.70    5.70
  12   2  -4    8.40    8.40
 -12   2   4    3.20   10.80
 -12  -2   4   -1.90    7.80
  12   2   4   12.50    4.30
 -12  -2   4   21.50   12.70
  12  -2  -4   13.80    8.60
 -12   2  -4   24.30    7.50
 -12   2  -4   18.00   10.90
 -12  -2   4   10.40    7.60
 -12  -2   4   22.50    7.10
  12  -2  -4   10.40    7.10
  12  -2  -4   -1.40    7.70
 -12  -2   4    6.00    7.90
 -12   2   5 1442.06   43.60
  12   2  -5 1380.36   39.10
 -12  -2  -5 1381.06   42.70
  12  -2   5 1344.67   34.00
  12   2  -5 1386.56   38.30
 -12   2   5 1412.26   46.60
 -12   2   5 1342.07   38.70
 -12   2   5 1377.46   39.20
  12   2  -5 1397.66   41.40
  12   2  -5 1350.76   42.60
  12   2  -5 1363.46   50.99
 -12   2   5 1364.66   39.30
 -12  -2   5 1350.36   40.50
  12  -2  -5 1400.06   39.40
 -12  -2   5 1427.56   40.30
  12  -2  -5 1430.16   42.80
 -12  -2   5 1315.97   37.90
  12   2   5 1390.46   32.80
  12  -2  -5 1404.76   40.90
 -12  -2   5 1424.36   48.80
 -12   2   6    0.60   13.00
  12   2  -6   -6.70   10.40
  12   2  -6   31.70   19.00
 -12   2   6   -4.00    9.30
 -12   2   6   -7.90   11.20
  12   2  -6   26.90    9.60
  12   2  -6   18.30   12.00
  12   2  -6   24.70    9.50
 -12   2   6   16.30   10.00
  12  -2   6    5.80    6.30
 -12   2   6    7.40    8.60
  12  -2  -6   31.60   18.30
 -12  -2   6    5.10   10.20
  12  -2  -6    8.70    9.90
 -12  -2   6    6.80    8.70
 -12  -2   6   17.50    9.10
 -12  -2   6   10.30   10.80
  12  -2  -6   -1.10   10.40
 -12  -2   6   10.40   13.90
  12  -2  -6    5.60   11.30
 -12   2   7   91.39   13.70
  12   2  -7  100.49   14.00
 -12   2   7   78.99   16.60
 -12   2   7  102.29   17.60
  12   2  -7   60.59   23.80
 -12   2   7  119.29   14.40
  12   2  -7   93.39   17.40
  12   2  -7   99.19   16.70
  12   2  -7  102.49   13.70
 -12   2   7   85.89   14.50
  12  -2  -7   99.19   15.70
  12  -2  -7  107.69   26.70
  12  -2  -7   80.99   16.40
 -12   2  -7   97.59   12.50
 -12  -2   7  102.59   12.90
 -12  -2   7   61.89   14.70
 -12  -2   7  135.79   19.60
  12  -2  -7   82.29   14.40
 -12  -2   7   82.19   15.70
 -12  -2   7  102.69   17.20
  13  -2   0   -8.30    6.00
  13  -2   0   -9.60    9.50
 -13   2   0   -8.70    9.90
 -13   2   0    0.30    5.40
  13  -2   0    0.90    5.60
 -13   2   0    3.60    5.80
 -13  -2   0    4.50   11.20
 -13  -2   0   10.80    6.30
 -13   2   0  -10.50    7.10
  13   2   0    3.60    6.10
  13   2   0    5.00    9.20
  13  -2   0    6.20    6.00
 -13  -2   0    2.60    5.20
 -13  -2   0    4.80    5.90
  13   2   0    2.40    4.70
 -13   2   0    3.10    6.30
  13  -2   0   -1.30    4.10
 -13  -2   0   -1.00    6.60
 -13  -2  -1  464.95   18.70
  13   2  -1  434.66   21.90
 -13   2   1  459.25   22.60
  13  -2   1  492.75   18.20
  13   2  -1  485.25   25.70
  13   2  -1  481.15   19.10
  13  -2   1  467.15   22.10
 -13  -2  -1  483.15   20.00
  13  -2   1  486.35   17.00
 -13  -2  -1  498.35   20.10
 -13   2   1  484.55   21.30
 -13   2   1  401.66   28.70
 -13  -2  -1  426.46   40.30
  13  -2   1  482.25   18.10
 -13   2   1  494.15   19.80
 -13  -2  -1  459.25   19.30
 -13   2   1  518.55   28.90
  13  -2   1  477.15   19.70
  13   2   1  479.95   21.60
 -13  -2   1  476.05   19.00
  13  -2  -1  477.55   21.10
 -13   2  -1  483.65   18.90
 -13  -2   1  469.55   28.90
  13   2   1  494.25   16.60
  13  -2  -1  480.15   26.90
  13   2   1  497.15   18.90
 -13   2  -1  498.55   19.30
 -13   2  -1  458.35   27.50
 -13  -2   1  457.75   20.00
  13   2   1  512.65   20.70
  13  -2  -1  481.75   20.90
 -13   2  -1  438.66   20.20
 -13   2  -1  456.45   20.80
 -13  -2   1  493.35   21.30
 -13  -2   1  508.95   21.80
  13   2   1  473.95   17.20
  13  -2  -1  527.15   20.10
  13   2  -2  872.71   27.30
 -13  -2  -2  929.51   26.80
  13  -2   2  888.41   24.70
  13   2  -2  921.11   30.70
 -13  -2  -2  890.41   36.70
 -13   2   2  906.51   28.60
  13   2  -2  927.11   31.10
 -13   2   2  890.91   31.80
 -13   2   2  885.71   37.50
 -13  -2  -2  921.81   27.10
 -13   2   2  913.21   29.10
 -13  -2  -2  913.11   25.90
 -13  -2  -2  906.61   27.70
  13  -2  -2  857.51   28.10
 -13   2  -2  906.51   28.50
 -13   2  -2  945.81   27.20
 -13  -2   2  838.22   29.50
 -13   2  -2  899.81   36.10
 -13   2  -2  940.51   29.10
 -13  -2   2  927.71   39.10
 -13  -2   2  879.51   27.60
 -13   2  -2  928.21   26.40
  13  -2  -2  897.51   30.40
  13  -2  -2  886.81   30.10
  13   2   2  907.11   28.00
 -13  -2   2  903.21   29.60
  13   2   2  873.51   23.60
  13  -2   3   63.99    7.70
 -13   2   3   51.79   11.70
  13   2  -3   33.70    9.80
 -13   2   3   34.40   12.70
 -13   2   3   59.09   10.20
  13   2  -3   13.80   12.70
 -13  -2  -3   47.40    8.60
  13   2  -3   48.40   10.70
 -13  -2  -3   31.90    7.20
 -13   2   3   46.70   12.50
 -13  -2  -3   42.70    7.00
  13   2  -3   57.89    9.10
 -13  -2  -3   42.30   12.80
  13  -2   3   34.70    6.40
 -13   2   3   45.60    8.30
  13  -2   3   43.10    7.50
 -13   2  -3   38.50    8.40
  13  -2  -3   -0.90   13.00
  13   2   3   28.20    7.10
  13  -2  -3   41.00    9.90
 -13   2  -3   46.50    9.00
 -13  -2   3   30.60   14.50
 -13  -2   3   40.90    9.20
 -13  -2   3   64.09    9.70
 -13   2  -3   53.19    8.10
 -13   2  -3   30.30   13.30
 -13  -2   3   37.50    9.30
 -13   2  -3   28.40    6.40
  13  -2  -3   53.79   11.00
  13  -2  -3   67.19    9.90
  13   2   3   43.90    6.10
 -13  -2   3   36.40    9.80
  13   2   3   29.50    7.30
 -13   2   4  602.34   25.20
 -13  -2  -4  666.73   20.70
 -13   2   4  637.54   29.20
  13  -2   4  669.23   20.90
 -13   2   4  587.74   32.50
  13   2  -4  669.33   28.70
 -13  -2  -4  652.53   22.60
 -13   2   4  681.43   26.90
  13   2  -4  678.23   36.40
 -13  -2  -4  681.53   32.10
  13  -2  -4  668.03   26.20
 -13  -2   4  675.13   25.20
 -13   2  -4  590.34   28.60
  13  -2  -4  653.23   28.70
 -13  -2   4  652.93   24.60
  13  -2  -4  640.74   37.00
 -13  -2   4  648.04   35.60
  13  -2  -4  613.24   27.80
 -13  -2   4  629.04   26.20
 -13   2  -4  676.53   31.10
 -13  -2   4  631.44   27.00
  13   2   4  561.24   21.90
 -13   2   5    7.80    9.60
  13   2  -5   15.90   10.60
  13   2  -5   28.00   11.80
  13  -2   5   37.70    7.30
 -13  -2  -5   12.10   14.00
 -13  -2  -5   29.50   14.20
  13   2  -5   71.89   19.30
  13   2  -5   27.50   10.00
 -13   2   5    8.20   13.80
  13   2  -5   27.60    8.90
 -13   2   5   29.00    9.70
 -13   2   5   28.10   10.10
 -13   2   5   12.50   12.60
 -13   2  -5   31.90    8.70
  13  -2  -5   38.90   18.80
 -13   2  -5   19.60   13.00
  13   2   5   34.40    6.50
 -13  -2   5   11.50   10.90
 -13  -2   5   27.70    9.30
 -13  -2   5   35.00   16.30
 -13  -2   5   21.70    9.10
  13  -2  -5   22.70   11.30
  13  -2  -5   15.00   11.50
 -13  -2   5   21.60   10.60
  13   2  -6  105.69   15.40
  13  -2   6  102.69   12.60
 -13   2   6  106.69   18.30
 -13   2   6  116.99   14.70
  13   2  -6  103.99   16.80
  13   2  -6   88.09   13.60
  13   2  -6   87.09   13.00
  13   2  -6   73.99   23.30
 -13   2   6   99.29   17.70
 -13   2   6  108.19   14.10
 -13   2   6   91.29   14.50
 -13  -2   6   84.19   12.60
 -13  -2   6   89.79   14.80
  13  -2  -6   78.59   25.70
 -13  -2   6   83.79   12.30
 -13  -2   6   80.69   19.50
 -13  -2   6  125.89   15.50
  13  -2  -6  107.19   19.00
  13  -2  -6   77.19   15.80
  13  -2  -6   94.59   15.40
 -13   2   7   -5.10   12.00
  13   2  -7    1.90   12.50
  13   2  -7   -8.30   14.00
  13   2  -7   27.10   12.70
  13   2  -7   11.20   16.20
 -13   2   7    6.50   13.60
 -13   2   7   19.90   17.10
  13  -2  -7   -9.10   13.80
  13  -2  -7    4.60   13.30
  13  -2  -7  -36.20   15.00
 -13  -2   7  -25.50   14.10
 -13  -2   7  -34.90   17.30
 -13   2  -7   21.00    8.30
 -13  -2   7   -8.20   10.70
  14   2   0 1647.74   42.30
 -14   2   0 1571.24   52.19
  14   2   0 1629.14   39.50
 -14   2   0 1602.34   41.40
 -14   2   0 1558.64   44.10
 -14  -2   0 1513.95   52.99
  14  -2   0 1618.04   41.60
  14  -2   0 1577.24   40.40
 -14  -2   0 1550.44   41.90
  14   2   0 1612.64   43.20
 -14  -2   0 1588.24   42.40
  14  -2   0 1638.64   48.70
  14  -2   0 1576.14   42.00
  14   2   0 1637.04   47.00
 -14   2   0 1622.94   41.60
 -14  -2   0 1604.34   42.20
 -14  -2   0 1619.24   40.20
 -14   2   0 1594.24   43.70
  14  -2   0 1611.64   38.90
 -14   2   1 1428.96   41.00
 -14  -2  -1 1432.26   49.99
 -14   2   1 1384.76   41.80
 -14  -2  -1 1436.86   36.70
  14  -2   1 1385.46   34.80
 -14  -2  -1 1394.16   38.10
 -14  -2  -1 1427.96   38.60
 -14   2   1 1422.16   49.40
 -14   2   1 1382.76   38.40
  14  -2   1 1418.56   38.20
 -14   2   1 1467.75   39.70
  14  -2   1 1474.15   41.70
  14   2  -1 1396.16   37.00
  14   2  -1 1450.45   40.70
  14  -2   1 1409.86   36.30
  14   2  -1 1383.26   40.50
  14  -2   1 1435.96   36.00
 -14  -2  -1 1384.86   38.40
  14  -2  -1 1475.35   40.30
 -14   2  -1 1391.86   48.50
  14   2   1 1399.46   34.30
 -14  -2   1 1444.76   40.40
  14   2   1 1414.76   35.30
 -14   2  -1 1447.06   40.00
 -14  -2   1 1414.76   39.60
 -14   2  -1 1401.76   40.00
 -14   2  -1 1426.46   37.70
 -14  -2   1 1452.15   38.10
  14  -2  -1 1386.56   37.90
  14   2   1 1467.65   37.30
 -14  -2   1 1362.56   50.49
  14  -2  -1 1452.45   47.70
  14   2   1 1454.45   40.60
  14   2   1 1395.26   38.90
 -14   2  -1 1431.36   37.50
 -14  -2   1 1458.55   39.90
  14  -2  -1 1403.56   39.80
  14   2  -2    9.10    9.00
 -14  -2  -2    3.30    6.70
 -14   2   2   -2.20    7.10
 -14  -2  -2    2.90    5.70
 -14  -2  -2   -3.10    7.10
  14  -2   2   -0.20    4.80
 -14   2   2    6.80    8.20
  14  -2   2   -0.60    8.90
  14   2  -2    2.10    6.80
 -14   2   2    7.70   13.30
 -14  -2  -2   -2.30    6.70
 -14  -2  -2  -15.80   12.80
 -14   2   2    5.90    7.50
 -14   2   2    5.90   10.00
  14   2  -2   -3.80    8.90
  14   2  -2   -1.60   12.80
  14  -2  -2    2.10    7.30
  14  -2  -2   -1.60    8.20
 -14  -2   2   -7.10   12.80
  14   2   2    0.20    5.30
 -14  -2   2   -1.40    8.20
 -14  -2   2   10.90    6.90
  14   2   2    5.80    4.60
 -14  -2   2   11.00    8.60
 -14  -2   2   -4.40    8.40
  14  -2  -2    7.80    9.00
 -14   2  -2    8.10    6.30
 -14   2  -2   -6.90    7.40
  14   2   2    6.60    8.20
  14  -2  -2    5.50   13.80
 -14   2  -2    3.80    6.60
 -14   2  -2    2.00    7.70
 -14   2  -2   -9.70   11.70
 -14  -2  -3    6.50    7.00
  14  -2   3    5.30    5.00
  14  -2   3    7.80    6.40
  14   2  -3   10.50    9.60
 -14   2   3    3.90   13.20
 -14   2   3    9.60    8.80
 -14  -2  -3   10.70    7.90
  14   2  -3   18.60    8.00
 -14   2   3   10.40   13.60
 -14  -2  -3   -3.90   14.20
  14   2  -3    1.80   14.90
 -14  -2  -3   20.10    8.40
  14  -2   3    2.90    5.30
 -14   2   3   17.20    7.90
 -14  -2  -3    6.80    7.20
 -14   2   3   17.20    8.70
  14   2  -3    6.00    9.80
  14   2   3   12.30    5.20
 -14   2  -3   16.50   14.60
 -14   2  -3   -1.00    8.20
 -14  -2   3   20.90    8.60
  14  -2  -3   17.70   16.10
  14  -2  -3   18.40    8.70
  14  -2  -3    5.60    9.10
  14  -2  -3    9.00    9.80
  14   2   3   13.20    8.00
 -14  -2   3    5.50   15.50
 -14   2  -3    0.50    6.60
 -14   2  -3   17.60    8.90
 -14   2  -3    3.80    6.40
  14   2   3   12.50    5.10
 -14  -2   3   22.60   10.30
 -14  -2   3   21.40    8.10
 -14  -2   3   13.80    9.60
  14   2  -4  126.29   22.10
  14   2  -4  140.19   16.50
  14   2  -4  138.49   15.40
  14   2  -4  146.99   16.40
 -14  -2  -4  141.49   15.10
 -14  -2  -4  119.09   20.70
 -14   2   4  161.78   17.80
 -14   2   4  115.59   15.40
 -14   2   4  135.99   17.70
 -14  -2  -4  141.29   13.60
  14  -2   4  119.59   11.00
 -14   2   4  140.99   20.30
 -14  -2  -4  125.29   12.00
 -14  -2  -4  137.69   14.10
 -14   2  -4  133.39   15.70
 -14   2  -4  131.59   25.30
  14  -2  -4  137.29   15.60
 -14  -2   4  159.78   19.60
  14  -2  -4  124.69   16.00
  14  -2  -4  112.29   22.10
 -14  -2   4  143.49   16.20
 -14  -2   4  118.39   21.70
 -14  -2   4  132.29   14.80
 -14  -2   4  152.78   17.20
  14  -2  -4  119.29   14.00
  14   2   4  138.99   10.70
 -14   2  -4  133.99   13.40
 -14   2   5  262.57   22.00
  14   2  -5  287.07   24.40
  14   2  -5  262.87   24.10
 -14   2   5  234.98   28.90
 -14  -2  -5  262.57   17.40
  14   2  -5  272.37   30.60
 -14   2   5  237.78   20.90
 -14   2   5  236.28   21.10
  14   2  -5  229.58   20.40
 -14   2   5  242.38   26.20
  14  -2   5  257.17   15.20
  14   2   5  273.37   14.30
  14  -2  -5  293.87   22.20
  14  -2  -5  295.67   37.50
 -14  -2   5  238.38   19.60
  14  -2  -5  253.77   23.90
 -14  -2   5  261.97   22.80
 -14  -2   5  271.77   32.90
  14  -2  -5  260.27   23.30
 -14  -2   5  255.07   20.50
 -14  -2   5  241.28   24.00
  14   2  -6  204.88   22.50
 -14   2   6  246.98   23.50
 -14   2   6  184.98   24.70
  14   2  -6  248.98   27.70
  14   2  -6  225.28   26.80
 -14   2   6  246.68   24.10
 -14   2   6  262.87   29.60
  14  -2   6  274.67   17.10
  14  -2  -6  220.08   26.80
  14  -2  -6  242.48   23.90
 -14  -2   6  211.88   21.20
 -14  -2   6  222.58   20.50
 -14  -2   6  246.58   28.30
 -14  -2   6  270.27   27.00
  14  -2  -6  255.57   26.20
  14   2   6  280.77   15.90
 -15  -2   0   -4.50    6.80
 -15   2   0    4.80    7.80
  15   2   0   18.70   13.60
 -15   2   0    6.30    9.20
  15   2   0    9.00    8.90
 -15  -2   0    9.70   15.50
  15  -2   0    2.70    8.10
  15  -2   0   -8.40    5.10
 -15   2   0  -19.90    9.80
  15   2   0   -2.10    6.90
 -15  -2   0  -12.40    8.00
  15  -2   0   -8.80    8.20
 -15   2   0   15.60    8.40
 -15   2   0    2.60   14.30
 -15  -2   0    8.90    8.40
 -15  -2   0    6.40    9.20
  15  -2   0    9.70    7.60
  15  -2   0    6.30   13.70
  15   2   0    2.30    8.90
  15  -2   1  156.08   14.40
 -15   2   1  171.78   15.60
  15   2  -1  162.58   17.90
  15   2  -1  183.78   17.60
  15   2  -1  169.68   15.00
 -15  -2  -1  161.78   15.80
  15  -2   1  203.08   16.90
  15  -2   1  127.99   16.10
 -15   2   1  184.88   18.10
 -15  -2  -1  211.68   16.70
 -15   2   1  180.58   16.90
 -15  -2  -1  169.18   21.90
 -15   2   1  146.39   21.10
  15  -2   1  166.48   14.20
  15  -2   1  164.18   12.30
 -15  -2  -1  175.48   14.30
 -15   2   1  180.68   19.80
 -15  -2  -1  202.38   17.10
 -15  -2   1  167.98   15.10
  15  -2  -1  200.68   17.80
 -15  -2   1  173.08   17.60
  15   2   1  163.48   13.60
  15   2   1  178.88   16.70
 -15   2  -1  172.28   18.20
  15  -2  -1  172.48   17.50
  15  -2  -1  169.78   16.00
 -15   2  -1  177.38   22.50
 -15   2  -1  177.68   15.50
 -15  -2   1  188.38   16.60
 -15   2  -1  189.58   18.80
 -15  -2   1  167.08   22.90
  15   2   1  163.28   11.80
  15   2   1  192.48   20.70
  15   2   1  178.58   15.40
 -15   2  -1  163.48   15.00
 -15  -2   1  159.38   16.90
  15  -2   2  127.69   12.80
 -15  -2  -2  132.29   14.90
  15   2  -2  147.09   15.90
 -15   2   2  148.19   18.30
 -15  -2  -2  121.69   12.80
  15   2  -2  132.29   15.20
 -15   2   2  153.18   17.20
  15  -2   2  124.69   15.30
 -15   2   2  176.38   17.00
 -15   2   2  111.89   14.90
  15  -2   2  126.69   11.10
  15   2  -2  138.79   21.10
 -15   2   2  204.18   23.80
 -15  -2  -2  160.68   21.80
 -15  -2  -2  175.18   16.30
  15   2  -2  135.69   15.30
 -15  -2  -2  159.98   13.80
 -15   2  -2  124.79   14.50
  15  -2  -2  143.79   16.50
 -15  -2   2  120.49   15.70
 -15   2  -2  157.28   16.80
  15   2   2  135.39   14.70
  15  -2  -2  119.19   20.70
  15  -2  -2  175.78   18.20
  15  -2  -2  140.29   16.00
 -15   2  -2  166.98   21.30
 -15  -2   2  155.98   15.90
 -15   2  -2  136.99   13.90
 -15  -2   2  155.78   15.60
 -15  -2   2  158.88   16.50
 -15  -2   2  153.78   23.30
  15   2   2  142.39   11.10
  15   2   2  137.79   12.10
 -15   2  -2  132.89   16.90
 -15  -2  -3  240.48   16.60
  15  -2   3  233.98   13.90
 -15   2   3  238.98   18.90
  15  -2   3  270.47   17.10
 -15   2   3  278.27   20.40
 -15  -2  -3  217.08   17.10
  15   2  -3  228.98   18.90
 -15   2   3  253.17   29.70
  15   2  -3  269.87   22.80
  15   2  -3  235.88   26.20
  15  -2   3  251.67   14.90
  15   2  -3  244.38   22.10
 -15  -2  -3  222.78   25.50
 -15   2   3  248.08   23.90
 -15  -2  -3  266.87   18.60
 -15  -2  -3  266.27   16.20
 -15   2   3  248.78   20.80
  15  -2  -3  219.88   26.80
 -15  -2   3  271.37   18.60
  15  -2  -3  244.98   19.90
  15  -2  -3  265.77   22.10
 -15   2  -3  268.27   29.90
 -15  -2   3  211.58   25.80
 -15  -2   3  242.38   19.50
  15   2   3  265.67   13.50
 -15   2  -3  258.07   17.80
 -15   2  -3  235.28   16.10
 -15  -2   3  252.97   21.60
 -15   2  -3  235.18   19.40
 -15  -2   3  238.88   21.80
  15  -2  -3  255.27   21.50
  15   2   3  245.38   13.30
  15   2   3  253.97   18.20
 -15  -2  -4   44.90   19.30
 -15  -2  -4   25.40   10.10
  15  -2   4   42.50    8.50
  15   2  -4   14.90   13.00
  15   2  -4   31.90   13.40
 -15  -2  -4   44.80   10.00
 -15   2   4    2.70   14.20
  15   2  -4   12.00   20.70
 -15  -2  -4   23.40    7.70
 -15  -2  -4   28.20    8.70
 -15   2   4   27.40   13.10
  15   2  -4   23.60   11.00
 -15   2   4   39.30   11.40
 -15   2   4   33.10   17.10
 -15   2   4   36.10   12.40
  15  -2  -4   51.09   14.60
 -15  -2   4   48.80   13.10
 -15  -2   4   25.10   10.70
 -15  -2   4   30.00   13.30
 -15  -2   4   18.40   11.70
  15  -2  -4   17.20   11.20
 -15   2  -4   13.20   10.90
 -15   2  -4   41.70    9.90
  15  -2  -4   30.80   13.50
 -15   2  -4   42.30    8.50
  15  -2  -4   16.40   22.00
 -15   2  -4   17.90   17.70
  15   2   4   29.70    7.20
 -15  -2   4   25.40   19.90
 -15   2   5   29.10   13.10
 -15   2   5    5.90   19.70
  15   2  -5   16.20   12.30
  15   2  -5   29.50   14.80
  15  -2   5   36.90    9.10
 -15  -2  -5   25.10   20.60
  15   2  -5   16.40   15.20
 -15  -2  -5   17.30   10.60
 -15   2   5   38.30   16.90
 -15   2   5   45.20   14.30
 -15   2  -5   29.10   11.60
 -15  -2   5   25.30   14.20
 -15  -2   5   -9.80   21.40
 -15   2  -5   24.30   12.00
  15  -2  -5    2.30   14.90
  15  -2  -5   17.10   14.20
 -15   2  -5   34.70   20.10
  15   2   5   26.70    8.30
  15  -2  -5   32.30   13.20
 -15  -2   5   53.49   15.80
 -15  -2   5   15.60   12.40
  16  -2   0  760.72   28.90
  16   2   0  711.23   26.40
  16   2   0  714.43   30.10
  16   2   0  733.53   29.10
 -16  -2   0  750.62   29.60
  16  -2   0  705.33   27.70
 -16   2   0  742.13   31.80
  16   2   0  766.52   24.60
  16  -2   0  762.12   25.20
 -16   2   0  712.63   28.00
 -16   2   0  792.82   31.70
 -16  -2   0  676.63   42.20
 -16  -2   0  736.43   30.30
 -16   2   0  683.53   28.00
 -16  -2   0  755.32   30.00
  16  -2   0  793.42   30.30
 -16  -2   0  742.43   27.50
 -16   2   0  730.63   41.40
 -16   2   1   23.10   10.40
 -16  -2  -1   12.80    9.90
 -16  -2  -1   34.70   11.30
 -16   2   1   21.10   12.50
  16  -2   1   39.00    9.20
 -16   2   1   29.60   18.00
 -16   2   1   17.40   11.50
  16   2  -1   26.30   12.50
  16   2  -1  -26.00   15.80
  16  -2   1   35.20    7.90
  16  -2   1   23.70   10.50
 -16  -2  -1   39.50   19.60
 -16   2   1   25.30   10.40
 -16  -2  -1   19.80   10.50
  16   2  -1    8.00    9.00
 -16  -2  -1   26.50    9.00
  16   2  -1    9.30   11.80
 -16  -2   1   35.70   19.50
  16  -2  -1   13.10   18.50
  16   2   1   29.00   13.20
 -16  -2   1   11.70    9.50
 -16  -2   1   32.40   11.20
 -16   2  -1   30.50   12.10
 -16  -2   1   21.30   10.50
  16  -2  -1   22.40   11.40
 -16   2  -1    3.10    9.00
  16   2   1   19.30    7.80
  16   2   1   23.20   11.10
 -16   2  -1   27.20    9.70
  16  -2  -1   22.70   10.80
 -16  -2   1   44.40   12.60
 -16   2  -1   19.40   17.40
  16  -2  -1   21.60   12.00
  16   2   1   26.20    7.40
 -16   2  -1   28.30   11.70
 -16  -2  -2  205.18   17.30
 -16   2   2  216.78   20.70
  16  -2   2  201.18   16.20
 -16  -2  -2  214.08   18.30
 -16  -2  -2  247.18   28.20
  16   2  -2  208.58   22.30
 -16  -2  -2  159.88   18.80
  16  -2   2  199.78   19.30
  16   2  -2  304.37   31.50
 -16   2   2  235.98   19.70
 -16   2   2  212.18   22.60
  16   2  -2  238.48   23.10
 -16   2   2  261.57   32.60
 -16  -2  -2  252.67   18.70
  16  -2   2  214.98   14.20
 -16   2   2  225.58   25.10
  16   2  -2  215.78   18.60
 -16  -2   2  210.68   21.70
 -16   2  -2  227.08   21.50
  16  -2  -2  207.78   25.60
 -16   2  -2  210.58   21.00
  16  -2  -2  213.68   22.30
 -16   2  -2  269.77   28.00
  16   2   2  216.48   15.60
  16   2   2  199.48   20.20
 -16   2  -2  205.58   18.00
 -16  -2   2  194.88   19.80
  16   2   2  226.68   14.00
 -16  -2   2  179.68   23.90
  16  -2  -2  222.88   20.00
 -16  -2   2  209.98   18.60
 -16   2  -2  202.08   17.50
 -16  -2   2  199.38   26.80
  16  -2  -2  250.47   22.70
 -16  -2  -3   22.30    9.50
 -16   2   3   -3.70   11.20
 -16   2   3    6.50   10.30
 -16  -2  -3   16.50   21.40
  16  -2   3   12.00    9.70
 -16   2   3    6.50   14.40
 -16  -2  -3   -0.60    9.70
  16   2  -3  -12.00   12.80
 -16  -2  -3   17.10    9.30
  16  -2   3   18.50    8.20
 -16   2   3   11.90   19.40
  16   2  -3   15.50   21.20
  16   2  -3    3.00   13.60
 -16  -2  -3  -18.80   10.30
  16  -2   3  -10.30    6.60
 -16   2   3   -0.30   12.00
  16   2  -3   -2.90   10.60
 -16  -2   3    2.40   19.80
 -16   2  -3   -7.70   13.30
 -16   2  -3  -11.80    9.20
  16   2   3    1.10   10.60
 -16  -2   3   -3.70   11.40
 -16   2  -3    5.80    8.80
 -16   2  -3   -5.00   11.60
 -16  -2   3  -16.00   11.70
  16  -2  -3   -0.90   10.90
  16   2   3   13.80    6.80
  16   2   3   -2.40    6.60
  16  -2  -3   -3.20   23.30
  16  -2  -3  -11.80   13.20
 -16   2  -3   10.10   18.40
 -16  -2   3    6.20   12.90
 -16  -2   3   -1.70   11.20
  16  -2  -3  -34.40   21.30
 -16  -2  -4  373.86   19.90
  16  -2   4  395.56   19.30
  16   2  -4  406.06   26.20
 -16  -2  -4  410.36   21.30
 -16   2   4  433.86   38.30
 -16  -2  -4  366.96   22.30
 -16   2   4  420.06   27.60
 -16   2   4  447.66   33.70
 -16  -2  -4  389.46   23.70
  16   2  -4  414.96   30.30
  16   2  -4  449.95   30.70
 -16  -2  -4  407.76   40.60
 -16   2  -4  416.86   37.80
 -16  -2   4  443.46   30.90
  16  -2  -4  372.26   29.40
  16   2   4  382.86   18.10
  16  -2  -4  379.46   27.00
 -16  -2   4  347.57   41.60
 -16  -2   4  417.36   29.00
 -16   2  -4  430.66   24.00
 -16   2  -4  422.16   26.30
  16  -2  -4  376.86   29.70
  17   2   0   12.30   10.00
 -17   2   0    0.70   10.50
  17  -2   0    5.30    7.90
  17   2   0   14.80   18.70
  17  -2   0   15.90   10.80
 -17  -2   0    9.60   12.60
  17   2   0   14.20   13.30
 -17  -2   0    2.00   10.50
  17  -2   0   13.60   19.00
  17  -2   0   -6.70   12.00
  17  -2   0    6.40   12.00
  17   2   0   13.30   12.70
 -17  -2   0  -16.20   11.30
 -17   2   0   12.00   10.70
 -17   2   0  -17.00   12.90
 -17   2   0  -17.50   19.00
 -17  -2   0   -4.80   20.90
 -17   2   0  -22.10   13.30
  17   2   0   -8.90    7.60
 -17  -2   0   10.70   11.90
 -17  -2  -1    3.90   12.10
 -17   2   1   25.60   20.80
 -17  -2  -1  -25.30   11.70
 -17  -2  -1   22.80   10.80
  17  -2   1    7.60   11.70
  17   2  -1   30.30   20.90
  17   2  -1   26.50   13.40
  17   2  -1   -7.90   10.90
  17   2  -1   11.70   13.80
  17  -2   1   23.30    8.20
 -17   2   1   -1.40   11.40
 -17  -2  -1   27.00   22.80
 -17  -2  -1  -16.80   10.50
 -17   2   1   -4.80   14.70
 -17   2   1    8.20   24.50
 -17   2   1   11.60   11.50
  17   2   1   15.20   13.30
 -17  -2   1    6.10   10.80
 -17   2  -1   10.30   10.80
  17  -2  -1  -24.20   10.80
 -17  -2   1   29.30   21.90
 -17   2  -1   -1.50   10.90
  17  -2  -1   12.60    8.30
  17   2   1   -8.30    7.30
 -17  -2   1   -6.50   11.70
 -17   2  -1   -9.20   13.40
  17  -2  -1    9.30   21.40
  17  -2  -1   13.70   12.60
 -17  -2   1    2.90   13.40
 -17   2  -1    2.70   13.90
  17  -2  -1   12.50   13.10
 -17   2  -1   -3.90   20.10
 -17  -2  -2  129.69   15.10
 -17   2   2  116.39   19.70
 -17  -2  -2  187.18   28.80
  17   2  -2  108.29   18.20
  17  -2   2  120.99   14.00
  17   2  -2  120.79   18.50
 -17  -2  -2  131.49   17.90
 -17  -2  -2  121.89   15.30
 -17  -2  -2  108.59   14.10
  17   2  -2  121.19   24.60
 -17   2   2   86.89   24.10
  17   2  -2  115.49   15.10
 -17   2   2  141.79   16.90
  17  -2  -2  115.79   18.30
  17  -2  -2  138.49   18.10
 -17   2  -2  159.98   26.80
 -17   2  -2  149.88   16.60
 -17  -2   2  153.98   18.20
  17   2   2  127.99   13.70
 -17  -2   2  155.88   20.20
 -17   2  -2  133.89   15.80
 -17   2  -2  141.49   18.10
  17  -2  -2  118.99   16.40
  17  -2  -2   56.89   25.30
 -17  -2   2  127.29   18.30
 -17  -2   2  120.89   26.90
 -17   2  -2  101.59   13.90
 -17   2   3  769.22   41.00
  17   2  -3  758.42   33.00
 -17   2   3  800.42   35.40
 -17  -2  -3  753.02   51.19
  17  -2   3  791.82   27.10
  17   2  -3  722.53   38.10
 -17  -2  -3  794.22   33.10
 -17   2   3  669.33   47.50
  17   2  -3  759.82   38.10
 -17  -2  -3  851.61   30.70
 -17   2  -3  722.43   30.80
 -17  -2   3  804.32   37.20
 -17  -2   3  792.72   38.40
  17  -2  -3  841.82   38.00
 -17   2  -3  773.42   34.30
  17  -2  -3  866.11   38.50
 -17   2  -3  729.43   47.60
  17   2   3  810.72   26.20
  17  -2  -3  831.02   35.90
  18  -2   0  233.48   24.20
 -18  -2   0  172.88   32.40
 -18  -2   0  250.07   24.50
  18  -2   0  199.68   17.80
  18   2   0  234.28   27.30
  18   2   0  300.57   26.20
 -18   2   0  168.28   18.60
 -18  -2   0  165.18   19.20
  18  -2   0  243.08   27.10
  18   2   0  247.48   18.00
 -18   2   0  191.88   30.50
 -18  -2   0  222.58   29.20
 -18  -2  -1  135.09   32.30
  18   2  -1  134.39   26.40
  18  -2   1  162.98   17.00
 -18  -2  -1  179.28   18.40
 -18   2   1  209.78   25.00
  18   2   1  159.28   16.10
 -18  -2   1  153.68   20.40
  18  -2  -1  155.78   18.00
  18  -2  -1  179.98   28.60
 -18   2  -1  161.88   28.20
   0  -3   0    0.40    1.20
   0   3   0    1.70    0.50
   0  -3   0    0.70    0.60
   0   3   0    1.40    0.60
   0  -3   0    0.60    0.50
   0   3   0    2.80    0.70
   0  -3   0    0.90    0.60
   0  -3   0    1.20    0.60
   0   3   0    0.50    0.60
   0   3   0    0.40    1.00
   0   3   1 3822.22   67.19
   0   3   1 3822.32   68.29
   0   3   1 3893.81   67.49
   0  -3  -1 3899.01   67.29
   0  -3  -1 3798.12   68.29
   0   3  -1 3808.42   67.09
   0  -3   1 3987.70   69.19
   0   3  -1 3715.93   66.89
   0   3  -1 3907.61   69.09
   0  -3   1 3740.63   66.99
   0  -3  -1 3831.02   67.29
   0  -3   2    0.40    1.00
   0   3  -2   -0.90    0.80
   0  -3   2    0.70    0.70
   0   3   2    1.90    1.20
   0  -3  -2    0.10    0.80
   0   3  -2    0.60    0.90
   0   3   2    1.30    1.00
   0  -3  -2   -1.00    1.10
   0   3   2    1.40    0.70
   0  -3  -2    0.00    0.90
   0   3  -2    0.10    1.60
   0  -3  -2    0.70    0.90
   0  -3   2    2.90    0.90
   0  -3  -3   76.89    4.00
   0  -3  -3   75.79    3.60
   0  -3  -3   79.89    4.30
   0   3  -3   72.79    4.30
   0   3   3   73.49    3.30
   0  -3   3   77.99    4.30
   0  -3  -3   74.89    4.00
   0   3   3   77.19    4.20
   0  -3   4    3.30    2.00
   0  -3  -4    1.50    2.00
   0  -3  -4    0.30    1.60
   0   3  -4    1.40    1.90
   0  -3  -4    0.60    2.00
   0  -3   5 1097.19   25.00
   0   3  -5 1079.09   25.70
   0  -3  -5 1094.19   23.70
   0  -3  -5 1064.29   24.30
   0   3   5 1090.89   23.10
   0  -3  -6    0.60    2.70
   0   3  -6    0.00    2.90
   0   3   6    1.70    2.40
   0  -3  -7 1698.93   36.70
   0   3  -7 1658.73   39.00
   0   3   7 1701.03   35.50
   0   3   8   -0.40    4.00
   0  -3  -8   12.00    5.00
   0   3  -8   -4.40    5.10
   0   3  -9 1174.58   32.50
   0   3  -9 1198.68   34.10
   0  -3  -9 1208.38   31.20
   0   3 -10    1.10    8.30
   0   3 -10   -7.50    9.30
   0  -3 -10    1.50    8.00
  -1  -3   0   -0.10    0.60
  -1   3   0    1.20    0.70
   1   3   0   -0.20    0.50
  -1  -3   0    0.60    1.20
  -1  -3   0    0.60    0.50
  -1   3   0    1.40    0.80
   1  -3   0    0.50    0.70
  -1   3   0    0.10    0.60
   1   3   0    0.20    0.60
   1  -3   0    0.50    0.90
   1  -3   0   -0.30    0.60
   1   3   0    0.70    0.60
  -1  -3   0   -0.20    0.60
  -1  -3   0    0.20    0.60
  -1   3   0   -1.10    0.90
   1  -3   0    0.00    0.90
   1  -3   0    0.70    0.60
   1   3   0   -0.20    0.60
   1   3   0    0.30    1.10
  -1   3   0    1.30    0.70
  -1  -3  -1  332.77    8.60
   1  -3   1  327.87    7.20
  -1   3   1  333.97    7.80
   1   3  -1  328.77    7.70
   1   3  -1  330.07    8.10
  -1  -3  -1  336.87    7.30
   1  -3   1  321.57    7.90
  -1  -3  -1  326.77    7.50
  -1   3   1  316.67    8.10
   1   3  -1  319.57    7.40
  -1   3   1  319.97    8.20
  -1  -3  -1  334.27    7.40
   1   3  -1  311.97    7.80
   1  -3   1  328.67    8.40
   1  -3  -1  331.87    8.00
   1  -3  -1  314.47    8.60
  -1   3  -1  338.57    8.60
   1   3   1  335.57    7.40
   1   3   1  332.07    8.30
  -1   3  -1  323.77    7.60
   1   3   1  326.07    7.30
   1  -3  -1  331.97    8.00
  -1   3  -1  331.97    7.20
  -1   3  -1  341.27    7.20
  -1  -3   1  329.17    7.60
  -1   3  -1  330.27    7.70
  -1  -3   1  330.67    7.70
  -1  -3   1  322.07    7.50
   1   3  -2 5044.50   89.39
  -1  -3  -2 4938.01   88.29
  -1   3   2 5123.69   88.29
   1   3  -2 5205.48   91.49
  -1   3   2 5057.19   89.39
  -1  -3  -2 4965.40   87.19
  -1   3   2 4958.70   88.19
  -1  -3  -2 4941.81   87.19
  -1   3   2 5037.50   89.09
   1   3  -2 5061.59   87.89
  -1   3   2 4809.72   87.99
   1   3  -2 5085.69   88.69
   1   3  -2 4999.80   87.79
  -1  -3  -2 4630.84   87.59
   1  -3  -2 5015.90   87.99
   1  -3  -2 4950.70   88.59
   1   3   2 5109.79   87.69
  -1   3  -2 5010.10   88.89
  -1  -3   2 4923.21   87.39
   1  -3  -2 5155.68   88.79
   1  -3  -2 5056.59   89.89
  -1  -3   2 5003.90   89.09
  -1  -3   2 5007.00   87.89
  -1  -3   2 5220.98   90.89
   1  -3  -2 5040.70   89.69
   1   3  -3 1041.20   22.70
   1   3  -3 1023.00   24.20
  -1   3   3 1048.80   22.20
  -1  -3  -3 1081.09   20.50
  -1   3   3 1024.20   21.50
  -1   3   3 1046.40   21.30
   1   3  -3  897.71   22.00
   1   3  -3 1045.80   20.80
   1   3  -3 1034.20   21.90
  -1   3  -3 1034.50   22.10
  -1  -3   3 1045.60   22.40
  -1  -3   3 1011.60   21.20
   1  -3  -3 1033.30   21.30
  -1  -3   3 1043.50   20.80
   1  -3  -3 1053.59   21.60
   1  -3  -3 1071.29   21.80
  -1   3  -3 1052.39   22.30
   1  -3  -3 1031.90   22.50
   1  -3  -3 1077.29   23.20
   1   3  -4  734.93   20.10
  -1   3   4  739.33   16.20
  -1   3   4  727.93   16.70
  -1   3   4  745.03   17.60
   1   3  -4  735.53   18.50
   1   3  -4  729.73   16.20
  -1  -3   4  732.73   17.90
  -1   3  -4  769.02   18.10
   1  -3  -4  730.33   16.80
   1  -3  -4  736.83   18.00
   1  -3  -4  744.83   17.10
   1  -3  -4  746.83   19.00
   1  -3  -4  605.54   18.60
  -1   3   5   77.39    4.50
   1   3  -5   84.49    6.20
  -1   3   5   79.59    7.40
  -1   3   5   76.79    5.10
  -1   3  -5   76.59    5.80
   1  -3  -5   68.39    7.40
   1  -3  -5   70.39    5.30
   1  -3  -5   74.79    5.20
   1  -3  -5   72.59    5.60
  -1  -3   5   69.59    5.50
   1  -3  -5   77.69    6.10
   1   3  -6  105.59    6.80
  -1   3   6  106.29    6.50
  -1  -3  -6  104.39    6.40
   1   3  -6   98.09    7.70
   1  -3  -6  101.59   10.00
  -1  -3   6  111.59    7.30
  -1   3  -6  102.19    7.60
   1  -3  -6  124.99    8.10
   1  -3  -6  100.89    6.90
  -1   3   7  140.89    8.10
   1   3  -7  153.58   10.30
  -1  -3   7  132.29    9.10
   1  -3  -7  141.09   10.10
   1  -3  -7  152.28    9.40
  -1   3  -7  151.68    9.70
  -1   3  -7  145.39    9.10
   1  -3  -7  146.19   13.40
  -1   3   8 1350.66   30.70
  -1  -3  -8 1329.57   30.90
   1   3  -8 1116.89   38.80
  -1   3  -8 1326.07   33.90
   1  -3  -8 1276.17   32.90
   1  -3  -8 1352.66   32.30
  -1   3  -8 1323.77   33.00
  -1  -3  -9   55.09    7.50
   1   3  -9   55.79   10.00
  -1   3   9   47.90    7.70
  -1   3  -9   48.50    8.30
   1  -3  -9   58.19    8.20
  -1   3  -9   52.49    9.20
  -1  -3 -10   -3.10    7.00
   1   3 -10    9.50    8.40
   1   3 -10   23.40   10.50
  -1   3 -10   20.20   10.00
  -1   3 -10    0.80    8.40
  -2  -3   0  960.10   19.10
   2   3   0  965.10   18.90
   2  -3   0  989.50   19.40
   2  -3   0  985.80   20.00
  -2   3   0 1004.70   20.30
   2   3   0  996.60   19.50
   2  -3   0 1000.00   19.50
   2  -3   0  968.30   18.90
   2   3   0  999.00   18.80
  -2   3   0  968.00   19.60
  -2  -3   0  996.10   18.70
  -2  -3   0  980.50   19.20
   2  -3   0  984.50   21.20
  -2  -3   0  989.30   21.80
   2  -3   1 2178.18   40.70
   2   3  -1 2155.58   40.40
   2   3  -1 2203.68   40.40
   2  -3   1 2124.89   39.80
  -2  -3  -1 2170.68   41.50
  -2  -3  -1 2172.98   39.20
   2   3  -1 2195.18   40.70
   2   3  -1 2147.89   39.90
  -2   3   1 2215.38   41.90
   2  -3   1 2242.38   40.20
   2  -3   1 2175.38   39.30
  -2  -3  -1 2175.68   39.20
  -2  -3  -1 2180.68   39.50
  -2   3   1 2201.78   41.00
  -2   3   1 2147.19   40.20
  -2   3   1 2199.28   41.50
  -2   3  -1 2226.38   40.30
  -2   3  -1 2095.09   39.70
  -2   3  -1 2157.18   39.40
   2  -3  -1 2154.98   40.50
   2  -3  -1 2174.98   42.60
  -2   3  -1 2167.48   40.60
   2   3   1 2233.18   40.80
  -2  -3   1 2225.28   40.30
   2   3   1 2201.38   39.60
  -2  -3   1 2179.88   40.30
  -2  -3   1 2193.58   40.00
   2   3   1 2130.49   39.10
  -2  -3   1 2236.18   40.30
   2  -3  -1 2210.68   41.50
  -2   3  -1 2146.69   39.00
  -2  -3   1 2241.48   43.60
   2  -3  -1 2198.28   40.70
   2   3  -2  103.79    4.30
  -2   3   2  112.89    5.50
  -2  -3  -2  107.59    3.70
   2  -3   2  106.29    4.50
  -2  -3  -2  110.79    3.60
   2   3  -2  105.89    4.50
  -2  -3  -2  103.19    4.30
  -2   3   2  104.19    4.50
   2   3  -2   99.19    6.40
   2   3  -2  112.19    5.00
  -2   3   2  104.59    5.00
  -2   3   2  104.19    5.10
  -2  -3  -2  114.69    3.50
   2   3  -2  103.99    5.00
  -2   3   2  104.99    4.60
  -2  -3   2  109.89    6.40
   2  -3  -2  111.29    6.10
   2   3   2  107.09    3.60
   2  -3  -2  107.99    4.80
   2   3   2  110.49    3.60
   2  -3  -2  107.09    5.20
  -2  -3   2  108.29    4.00
   2  -3  -2  112.89    4.90
  -2  -3   2  105.49    4.70
  -2   3  -2  108.09    4.40
  -2  -3   2  111.59    4.70
  -2  -3   2  111.49    4.70
  -2   3   3  109.89    5.90
   2   3  -3  100.89    4.80
   2   3  -3  105.29    5.90
   2   3  -3  111.89    5.10
  -2   3   3  109.69    5.10
  -2   3   3  107.89    5.70
  -2   3   3  110.99    5.20
  -2   3   3   99.99    4.90
  -2  -3  -3  105.79    4.00
   2   3  -3  110.59    7.60
   2   3  -3  108.09    5.80
  -2   3  -3  112.09    5.20
  -2  -3   3  101.29    5.40
   2  -3  -3  112.99    7.10
   2  -3  -3  101.89    5.30
   2  -3  -3  104.49    5.10
  -2   3  -3  100.99    4.90
  -2  -3   3  101.69    5.00
  -2  -3   3   97.19    6.60
   2  -3  -3  114.29    5.60
  -2  -3   3  105.89    4.00
   2  -3  -3  109.19    6.10
  -2   3   4 3373.46   62.19
  -2   3   4 3295.87   62.69
   2   3  -4 3412.56   67.79
   2   3  -4 3411.26   62.69
  -2   3   4 3321.87   61.09
   2   3  -4 3398.56   64.59
   2   3  -4 3359.26   64.29
  -2  -3  -4 3281.37   61.19
   2  -3  -4 3430.56   66.79
  -2  -3   4 3407.66   63.99
  -2   3  -4 3304.97   63.09
  -2  -3   4 3380.56   62.19
  -2   3  -4 3356.76   63.39
   2  -3  -4 3385.76   63.39
   2  -3  -4 3388.56   64.49
   2  -3  -4 3357.26   63.09
   2  -3  -4 3357.76   62.99
  -2  -3   4 3399.56   62.69
  -2   3   5  703.43   17.90
  -2   3   5  717.03   17.10
   2   3  -5  713.33   19.70
  -2   3   5  694.33   20.50
   2   3  -5  706.53   18.00
   2   3  -5  729.33   22.80
   2   3  -5  711.73   19.90
   2   3  -5  715.43   17.00
  -2   3  -5  728.13   18.60
  -2  -3   5  712.83   17.00
   2  -3  -5  723.03   18.10
   2  -3  -5  710.73   18.30
   2  -3  -5  733.73   22.00
  -2   3  -5  725.13   18.70
  -2  -3   5  711.53   19.00
   2  -3  -5  700.43   19.40
   2   3  -6  784.02   25.50
  -2   3   6  755.12   19.70
   2   3  -6  769.62   21.90
  -2   3   6  747.43   18.30
  -2  -3  -6  763.82   19.00
   2   3  -6  772.82   20.40
   2  -3  -6  758.42   24.70
   2  -3  -6  724.03   19.90
   2  -3  -6  767.22   19.50
  -2   3  -6  792.82   20.70
   2  -3  -6  750.62   20.30
  -2   3  -6  793.42   21.00
   2  -3  -6  742.43   21.40
  -2  -3   6  792.62   21.00
  -2  -3  -7  245.58   10.30
  -2   3   7  233.28   10.60
   2   3  -7  254.37   17.20
   2   3  -7  245.58   12.70
   2  -3  -7  227.48   16.30
  -2   3  -7  239.08   11.90
   2  -3  -7  225.68   11.30
   2  -3  -7  245.68   12.90
  -2   3  -7  237.18   11.10
   2   3  -8   12.50    6.40
  -2   3   8   13.70    4.80
   2  -3  -8   18.10    6.90
  -2  -3   8   16.70    6.10
  -2   3  -8   25.70    6.70
   2  -3  -8   15.10    5.40
  -2   3  -8   13.90    4.90
   2  -3  -8    3.70   10.20
  -2  -3  -9  156.38   11.10
   2   3  -9  185.98   15.40
  -2   3   9  155.98   12.20
   2   3  -9  157.08   14.80
  -2   3  -9  156.28   12.10
   2  -3  -9  206.78   24.80
  -2   3  -9  158.48   13.90
   2  -3  -9  160.38   13.60
   2   3 -10  175.98   19.10
  -2  -3 -10  176.68   14.20
  -2   3 -10  172.88   15.60
   2  -3 -10  170.78   16.60
  -2   3 -10  205.48   18.40
   2  -3 -10  192.08   20.50
  -3   3   0   -2.00    1.50
  -3  -3   0    0.20    0.90
  -3   3   0    0.00    1.00
  -3   3   0    1.00    1.30
   3   3   0    2.10    1.90
   3   3   0    0.30    0.90
   3  -3   0    0.70    1.80
   3  -3   0    0.50    1.10
   3   3   0    0.50    0.80
   3   3   0    0.00    1.20
  -3  -3   0    1.20    1.10
   3  -3   0   -0.20    1.00
   3  -3   0   -0.70    1.10
  -3   3   0    1.00    1.20
   3  -3   0    0.00    0.80
  -3  -3   0    1.10    1.10
  -3  -3   0    0.20    1.00
   3   3   0   -0.60    1.00
  -3  -3   0   -0.50    1.80
   3  -3   1  287.97    7.60
   3   3  -1  305.07    8.50
  -3  -3  -1  300.67    7.80
   3   3  -1  313.07    9.20
  -3  -3  -1  303.47    7.60
   3   3  -1  295.87    8.70
  -3   3   1  299.07    9.40
   3  -3   1  303.27    7.90
  -3   3   1  295.47   10.10
  -3   3   1  304.77    8.50
  -3   3   1  324.67    9.30
   3  -3   1  309.17    8.00
   3  -3   1  292.97    9.00
  -3  -3  -1  312.57    7.70
  -3  -3  -1  304.37    9.60
  -3   3  -1  295.07    8.00
   3   3   1  307.07    8.00
  -3  -3   1  307.57    8.60
  -3  -3   1  294.37    8.50
   3   3   1  304.27    7.30
  -3  -3   1  295.27    8.30
  -3   3  -1  305.67    8.30
   3  -3  -1  303.67    8.70
   3  -3  -1  305.57   10.80
  -3   3  -1  301.17    9.20
  -3   3  -1  314.27    8.10
  -3  -3   1  299.17    8.30
   3  -3  -1  307.97    8.90
  -3  -3   1  294.27   11.00
  -3   3  -1  302.67    7.50
   3   3  -2  121.69    6.20
  -3  -3  -2  129.49    4.20
  -3   3   2  131.19    5.60
  -3   3   2  129.19    6.10
   3   3  -2  128.49    5.70
  -3  -3  -2  122.69    5.40
  -3   3   2  126.49    6.50
   3   3  -2  128.39    5.60
  -3   3   2  118.79    5.30
  -3  -3  -2  123.49    4.10
   3   3  -2  118.19    7.70
   3   3  -2  122.89    5.20
   3  -3   2  122.89    5.00
  -3  -3  -2  128.39    4.30
  -3   3   2  125.69    6.30
  -3  -3   2  129.79    5.60
   3   3   2  124.49    4.50
  -3  -3   2  127.99    7.70
   3  -3  -2  125.99    5.80
   3  -3  -2  124.69    7.60
  -3  -3   2  118.09    5.50
   3  -3  -2  128.99    6.30
  -3  -3   2  126.99    5.80
  -3   3  -2  139.69    5.20
   3   3   2  132.49    4.00
  -3  -3   2  124.69    5.00
   3  -3  -2  129.59    5.80
  -3   3   3 5405.16   98.19
  -3   3   3 5633.24   99.79
   3   3  -3 5290.77   97.69
  -3   3   3 5461.75   98.49
   3   3  -3 5636.84  103.99
  -3   3   3 5503.65   99.69
   3   3  -3 5526.45  100.19
   3   3  -3 5328.87   98.59
   3   3  -3 5446.65   99.49
  -3   3   3 5487.05   99.39
  -3  -3   3 5445.06   96.79
  -3   3  -3 5298.57   97.69
   3  -3  -3 5437.96   98.39
  -3  -3   3 5442.06   98.59
  -3  -3   3 5515.25   98.59
   3  -3  -3 5661.63  103.39
  -3  -3   3 5386.26   98.89
   3  -3  -3 5371.76  100.09
   3  -3  -3 5458.05   98.99
  -3  -3   3 5578.54  102.49
   3  -3  -3 5393.46   98.89
   3   3  -4  331.57   14.60
  -3   3   4  310.17   13.40
  -3   3   4  292.27   10.20
   3   3  -4  295.27    9.70
   3   3  -4  308.17   10.60
   3   3  -4  290.47   11.60
  -3   3   4  304.07   10.30
  -3   3   4  289.17    9.80
  -3   3   4  299.47    9.90
  -3  -3  -4  298.77    8.40
   3   3  -4  294.27   11.00
   3  -3  -4  289.67   11.40
   3  -3  -4  308.87   10.80
  -3   3  -4  295.27    9.80
   3  -3  -4  285.07   13.40
   3  -3  -4  286.17   10.40
   3  -3  -4  307.37   10.30
  -3  -3   4  299.67    8.30
  -3   3  -4  298.77    9.80
  -3  -3   4  297.17   10.60
  -3  -3   4  303.67   10.10
  -3   3   5   10.60    3.00
   3   3  -5    7.60    3.10
  -3  -3  -5    8.10    2.30
   3   3  -5    8.80    3.60
   3   3  -5   12.40    3.10
   3   3  -5    5.00    4.30
   3   3  -5   11.20    6.00
  -3   3   5    7.10    4.40
   3  -3  -5    5.90    3.20
  -3  -3   5    7.60    3.40
  -3  -3   5    6.90    3.10
   3  -3  -5    7.90    5.20
  -3  -3   5    8.00    3.10
   3  -3  -5    6.00    3.80
  -3   3  -5    9.80    3.00
  -3   3  -5   10.80    2.80
   3  -3  -5    5.00    3.30
   3  -3  -5    9.00    3.00
  -3  -3  -6 1012.90   23.10
  -3   3   6 1029.20   27.40
   3   3  -6  981.90   31.10
   3   3  -6 1016.80   27.00
  -3   3   6 1007.70   23.70
   3   3  -6 1000.80   25.80
  -3   3   6  997.30   24.80
   3   3  -6 1013.10   29.00
   3   3  -6 1009.80   23.60
   3  -3  -6 1007.50   27.00
   3  -3  -6 1001.10   27.70
  -3   3  -6 1017.40   24.80
  -3   3  -6 1022.90   25.20
   3  -3  -6 1004.60   25.50
  -3  -3   6 1003.70   23.80
  -3  -3   6 1040.40   26.00
   3  -3  -6 1023.00   25.00
   3  -3  -6 1024.90   31.20
  -3  -3  -7  948.81   22.90
  -3   3   7  928.61   24.20
   3   3  -7  957.00   22.90
   3   3  -7  950.90   32.00
   3   3  -7  918.91   25.90
   3   3  -7  912.81   26.70
  -3  -3   7  922.51   25.40
   3  -3  -7  928.11   24.10
   3  -3  -7  924.01   24.80
  -3   3  -7  923.71   24.40
   3  -3  -7  921.71   26.80
  -3   3  -7  930.91   25.00
   3  -3  -7  887.41   24.90
   3  -3  -7  959.70   32.20
   3   3  -8    3.90   10.90
   3   3  -8    2.80    6.00
   3   3  -8    0.00    6.30
   3  -3  -8    0.50    5.10
   3  -3  -8    6.80    5.60
   3  -3  -8   -2.50   10.40
   3  -3  -8    2.30    7.00
  -3   3  -8    3.90    4.70
  -3   3  -8   -2.00    5.00
   3   3  -9  172.88   16.50
   3   3  -9  218.58   25.00
  -3   3   9  164.38   13.10
   3   3  -9  181.18   16.00
  -3  -3  -9  157.08   11.00
   3  -3  -9  147.49   14.00
  -3   3  -9  185.28   12.80
  -3   3  -9  168.98   14.00
   3  -3  -9  174.38   20.40
  -3  -3   9  144.79   13.60
   3  -3  -9  183.18   17.50
   3   3 -10  517.45   25.80
  -3  -3 -10  475.05   20.10
   3   3 -10  490.05   26.70
  -3   3  10  521.15   21.90
   3   3 -10  535.75   37.90
   3  -3 -10  480.65   23.40
   3  -3 -10  544.05   27.70
  -3   3 -10  470.15   21.60
  -3   3 -10  521.55   23.50
   3  -3 -10  538.45   41.20
  -4  -3   0  908.61   23.10
  -4   3   0  929.61   19.50
   4  -3   0  908.91   20.10
  -4  -3   0  913.91   19.70
   4   3   0  907.31   20.40
  -4  -3   0  893.21   19.70
   4   3   0  930.61   22.30
  -4  -3   0  941.51   19.70
  -4  -3   0  902.31   18.90
  -4   3   0  887.81   22.20
   4  -3   0  886.21   22.60
  -4   3   0  946.81   20.70
  -4   3   0  882.21   20.10
   4  -3   0  945.81   19.90
   4   3   0  922.81   19.00
   4  -3   0  949.51   20.00
   4   3   0  912.71   19.10
   4   3   0  887.91   20.10
   4   3  -1  446.96   11.60
   4   3  -1  458.15   11.60
  -4  -3  -1  445.06   11.10
  -4  -3  -1  447.66   10.90
   4  -3   1  444.56   10.90
   4  -3   1  423.46   12.40
   4   3  -1  441.16   12.20
   4  -3   1  453.55   11.00
   4  -3   1  450.35   11.00
  -4   3   1  444.66   14.20
  -4   3   1  445.86   12.50
   4   3  -1  461.95   12.90
  -4  -3  -1  433.86   13.30
  -4  -3  -1  445.46   10.80
  -4   3   1  464.55   13.10
  -4  -3   1  442.86   11.50
   4   3   1  452.55   11.70
  -4  -3   1  435.96   11.80
  -4   3  -1  458.95   11.30
  -4  -3   1  437.96   11.70
  -4   3  -1  441.66   13.00
  -4   3  -1  446.66   11.40
   4  -3  -1  467.35   12.30
  -4   3  -1  449.36   11.50
   4   3   1  437.66   12.30
   4  -3  -1  441.46   12.70
  -4  -3   1  439.36   12.10
   4  -3  -1  438.16   15.00
  -4  -3   1  426.36   15.00
   4   3   1  447.06   10.40
   4   3   1  446.96   11.30
   4  -3  -1  451.75   12.30
  -4   3  -1  435.56   10.70
   4  -3   2 1239.18   26.10
  -4  -3  -2 1283.47   25.00
   4   3  -2 1298.97   28.00
   4   3  -2 1263.77   28.70
  -4  -3  -2 1302.77   27.60
   4   3  -2 1294.37   26.90
  -4   3   2 1301.87   28.40
   4   3  -2 1294.37   27.70
  -4   3   2 1271.97   28.60
   4   3  -2 1299.77   31.90
  -4   3   2 1289.67   27.30
  -4   3   2 1283.27   30.00
  -4   3   2 1288.97   27.30
  -4  -3  -2 1245.28   25.10
  -4  -3  -2 1304.97   25.40
  -4   3  -2 1300.47   26.40
  -4  -3   2 1319.27   26.90
   4  -3  -2 1291.87   28.80
  -4  -3   2 1287.87   27.70
  -4  -3   2 1315.27   27.50
   4  -3  -2 1308.27   27.90
  -4  -3   2 1300.17   27.40
  -4  -3   2 1266.07   31.80
   4  -3  -2 1292.07   27.90
   4  -3  -2 1259.67   31.50
   4   3   2 1300.47   24.40
  -4   3   3  473.45   14.50
  -4   3   3  495.65   13.70
  -4   3   3  479.55   15.30
   4   3  -3  486.95   15.20
   4   3  -3  484.75   13.30
   4  -3   3  473.55   13.00
   4   3  -3  478.95   17.80
  -4   3   3  476.95   13.80
   4   3  -3  471.35   14.10
   4  -3  -3  463.25   13.50
  -4  -3   3  483.15   12.70
  -4  -3   3  484.75   13.90
   4  -3  -3  464.15   14.00
  -4   3  -3  508.15   12.90
  -4  -3   3  489.95   17.20
   4  -3  -3  501.15   17.90
   4  -3  -3  474.25   14.90
  -4  -3   3  478.25   14.00
   4  -3  -3  485.45   14.20
  -4  -3   3  484.95   13.90
   4   3  -4 2381.66   50.59
  -4   3   4 2438.86   52.29
   4   3  -4 2392.06   47.40
  -4  -3  -4 2406.86   44.80
   4   3  -4 2394.96   49.40
   4   3  -4 2443.16   54.69
   4   3  -4 2441.36   49.10
  -4   3   4 2387.46   48.20
  -4   3   4 2408.16   49.00
  -4   3   4 2389.76   47.70
  -4   3   4 2400.56   48.50
   4  -3  -4 2433.26   48.90
  -4  -3   4 2481.65   48.50
  -4  -3   4 2398.96   45.90
   4  -3  -4 2387.76   50.09
  -4  -3   4 2435.06   51.89
  -4  -3   4 2406.06   48.60
  -4  -3   4 2436.56   48.40
   4  -3  -4 2369.76   53.99
   4  -3  -4 2403.16   48.70
  -4   3  -4 2357.36   46.90
   4  -3  -4 2412.66   48.30
  -4   3   5  975.30   23.40
  -4   3   5  994.60   23.90
  -4   3   5 1021.20   23.70
  -4   3   5 1032.80   27.80
   4   3  -5  992.90   25.90
  -4   3   5 1030.80   24.80
  -4  -3  -5 1013.30   21.90
   4   3  -5  996.60   30.80
   4   3  -5  974.40   25.30
   4   3  -5 1010.60   23.80
   4   3  -5  958.20   27.10
  -4  -3   5  994.90   25.10
  -4  -3   5 1014.50   24.40
   4  -3  -5  998.10   24.90
  -4   3  -5 1002.90   23.70
   4  -3  -5  970.10   30.50
  -4   3  -5  995.90   23.70
   4  -3  -5  984.80   24.60
   4  -3  -5  970.30   26.30
   4  -3  -5 1026.00   25.20
   4   3  -6 1334.57   33.30
  -4  -3  -6 1332.57   28.50
   4   3  -6 1332.87   32.70
   4   3  -6 1326.77   29.90
   4   3  -6 1368.96   39.10
  -4   3   6 1318.07   31.10
   4   3  -6 1264.67   35.60
   4  -3  -6 1336.27   31.70
   4  -3  -6 1328.87   33.70
   4  -3  -6 1345.07   31.60
   4  -3  -6 1281.67   38.30
  -4  -3   6 1307.87   31.80
  -4   3  -6 1309.87   30.60
   4  -3  -6 1327.67   31.70
  -4   3  -6 1365.46   30.70
  -4  -3   6 1261.17   30.50
   4   3  -7  502.55   25.20
   4   3  -7  518.25   16.40
  -4   3   7  518.35   17.20
   4   3  -7  516.35   19.30
   4   3  -7  510.95   18.50
   4   3  -7  484.25   20.40
  -4  -3  -7  528.35   15.30
  -4   3   7  495.35   15.90
   4  -3  -7  485.25   17.50
  -4   3  -7  485.25   16.80
  -4  -3   7  565.44   20.10
  -4   3  -7  526.75   17.00
   4  -3  -7  500.65   18.20
   4  -3  -7  514.95   25.10
  -4  -3   7  486.75   17.70
   4  -3  -7  492.45   19.60
   4  -3  -7  498.65   17.80
   4   3  -8   23.80    7.90
   4   3  -8   23.30    7.40
   4   3  -8    7.80   16.10
  -4   3   8   20.70    5.90
   4   3  -8   20.70    6.80
  -4   3   8   15.90    5.20
   4  -3  -8   26.60   14.30
   4  -3  -8   20.10    6.60
  -4   3  -8   10.40    5.70
   4  -3  -8   18.90    6.80
   4  -3  -8   16.80    8.00
  -4  -3   8    4.30    6.50
  -4   3  -8   19.20    5.50
   4  -3  -8   28.70    7.40
   4   3  -9   83.89   11.80
   4   3  -9  111.39   13.30
  -4  -3  -9  100.89   10.10
   4   3  -9  111.49   18.60
  -4  -3   9   89.09   10.90
   4  -3  -9   97.59   11.60
  -4   3  -9  105.69   11.50
  -4   3  -9   99.69   13.10
   4  -3  -9   96.99   13.20
   4  -3  -9  107.89   21.20
  -4  -3 -10  336.17   17.20
   4   3 -10  351.16   39.10
   4   3 -10  339.37   23.60
   4   3 -10  321.57   25.20
  -4   3  10  322.17   19.70
  -4   3 -10  317.07   18.60
   4  -3 -10  349.27   26.10
   4  -3 -10  406.36   41.50
   4  -3 -10  342.87   21.50
  -4  -3  10  297.07   20.80
  -4   3 -10  344.97   20.70
  -5  -3   0   -0.60    1.70
   5  -3   0   -1.00    3.20
  -5  -3   0   -0.10    1.50
  -5   3   0    1.80    1.80
   5   3   0    5.40    1.80
  -5  -3   0    0.90    1.80
   5   3   0    0.60    1.90
  -5  -3   0   -2.30    2.60
  -5   3   0    0.20    1.60
   5   3   0    0.60    2.80
   5   3   0    2.00    2.00
   5  -3   0    3.70    1.90
  -5   3   0   -1.10    2.50
   5   3   0    0.80    1.40
  -5  -3   0   -0.70    1.60
   5  -3   0   -2.30    1.60
  -5   3   0    1.40    2.00
   5  -3   0    2.30    1.80
  -5   3   1 2011.00   40.20
  -5   3   1 2033.70   40.20
  -5  -3  -1 2059.69   39.50
   5   3  -1 2083.79   42.00
   5   3  -1 2034.70   39.70
   5   3  -1 2005.70   39.80
  -5  -3  -1 2084.89   39.20
   5  -3   1 1969.50   38.80
  -5  -3  -1 2014.70   42.90
   5  -3   1 2013.30   41.60
  -5   3   1 1993.70   44.10
   5   3  -1 2114.69   45.10
   5   3  -1 2027.10   41.20
  -5  -3  -1 1991.80   39.00
  -5   3   1 2080.19   41.40
  -5   3   1 2023.60   41.80
  -5  -3  -1 2012.40   37.90
   5  -3   1 2049.40   39.20
   5  -3   1 2034.80   38.80
   5  -3  -1 2066.89   40.80
   5   3   1 2034.80   40.20
  -5   3  -1 2019.30   42.60
  -5   3  -1 1986.50   39.60
   5   3   1 1975.40   38.20
  -5   3  -1 2006.00   38.80
  -5  -3   1 2042.10   40.80
   5   3   1 2043.10   39.60
   5  -3  -1 2033.30   40.90
   5  -3  -1 2034.90   45.20
   5  -3  -1 2015.70   41.50
  -5  -3   1 1992.10   40.10
  -5   3  -1 2054.09   40.00
  -5  -3   1 2022.70   45.70
  -5  -3   1 2043.10   39.80
  -5  -3   1 2061.89   40.50
   5   3   1 1992.30   40.80
   5  -3   2 2290.47   44.50
   5   3  -2 2356.76   45.80
  -5  -3  -2 2366.56   43.90
   5   3  -2 2368.16   51.89
   5   3  -2 2346.57   47.20
   5   3  -2 2363.76   48.30
  -5   3   2 2298.87   46.10
   5   3  -2 2280.77   46.20
  -5   3   2 2339.67   47.80
  -5   3   2 2388.66   50.29
  -5  -3  -2 2330.87   47.00
  -5   3   2 2341.27   46.30
  -5  -3  -2 2345.97   44.10
  -5  -3   2 2394.76   52.19
  -5   3  -2 2318.07   45.00
  -5  -3   2 2341.57   45.90
   5   3   2 2255.77   42.50
   5   3   2 2295.87   42.70
   5  -3  -2 2357.96   47.00
  -5   3  -2 2367.36   44.40
  -5  -3   2 2350.06   46.70
   5  -3  -2 2355.76   46.70
   5   3   2 2272.47   44.60
   5  -3  -2 2352.16   47.90
  -5  -3   2 2349.86   46.00
   5  -3  -2 2317.97   51.79
  -5  -3   2 2339.17   46.40
  -5  -3  -3 2382.46   45.70
   5   3  -3 2477.55   50.49
  -5   3   3 2507.45   54.19
   5   3  -3 2434.76   49.90
  -5   3   3 2478.95   49.60
  -5   3   3 2491.85   52.59
   5   3  -3 2520.25   51.99
  -5   3   3 2529.85   50.99
   5  -3   3 2426.36   47.90
   5   3  -3 2519.95   55.99
   5   3  -3 2514.05   49.00
  -5   3   3 2511.55   49.50
  -5  -3   3 2503.95   48.50
  -5  -3   3 2460.15   49.40
  -5   3  -3 2458.55   47.90
  -5  -3   3 2493.75   49.90
   5   3   3 2446.46   45.80
  -5  -3   3 2462.65   55.09
  -5  -3   3 2451.25   49.80
   5  -3  -3 2506.55   50.09
   5  -3  -3 2487.15   50.29
   5  -3  -3 2504.95   55.99
   5  -3  -3 2510.85   51.59
   5  -3  -3 2503.75   49.30
   5  -3   4   97.19    6.10
   5   3  -4   91.69    7.00
  -5  -3  -4   97.89    4.70
  -5   3   4   90.09    6.70
   5   3  -4   99.49    8.80
  -5   3   4   88.39    7.30
   5   3  -4   90.39    6.50
   5   3  -4   95.19    7.30
  -5   3   4   85.19    7.90
  -5   3   4   82.29    9.10
  -5   3   4   94.99    6.60
   5   3  -4   83.49   10.80
  -5   3  -4   93.69    5.70
  -5  -3   4   90.09    6.70
   5  -3  -4   87.19    7.60
   5  -3  -4   96.19    7.30
   5  -3  -4   67.29    9.20
  -5  -3   4   90.49    9.60
  -5  -3   4  100.79    7.30
   5  -3  -4   94.19    7.20
  -5  -3   4   94.59    5.80
  -5  -3   4   92.49    7.20
   5  -3  -4   90.99    6.40
  -5   3   5  104.19    7.60
   5   3  -5   98.29    8.60
   5   3  -5   92.29    9.90
  -5  -3  -5   84.29    5.20
   5   3  -5  101.49   12.60
  -5   3   5   82.69    6.90
   5   3  -5   92.49    7.10
  -5   3   5   89.69    7.30
  -5   3   5   78.69    9.70
  -5   3   5   88.59    7.80
   5   3  -5   79.29    7.60
   5  -3  -5   83.99    8.60
  -5  -3   5   80.39    9.40
  -5   3  -5   92.29    6.10
   5  -3  -5   92.19    7.80
   5  -3  -5   99.09    8.10
   5  -3  -5   94.59    7.40
  -5  -3   5   94.19    7.30
  -5   3  -5   85.59    6.10
  -5  -3   5   84.29    5.60
  -5  -3   5   78.89    7.60
   5  -3  -5  100.39   12.00
  -5  -3   5   82.39    7.70
  -5   3   6  811.22   25.90
   5   3  -6  852.31   22.60
  -5   3   6  864.41   23.70
   5   3  -6  831.92   28.50
   5   3  -6  829.92   24.80
  -5   3   6  874.91   23.10
   5   3  -6  826.72   24.90
  -5  -3  -6  859.51   20.30
   5   3  -6  856.61   31.20
  -5   3  -6  863.91   22.20
   5  -3  -6  825.12   31.10
   5  -3  -6  797.52   25.40
   5  -3  -6  829.32   23.80
   5  -3  -6  876.81   24.10
  -5  -3   6  881.11   24.10
  -5   3  -6  857.31   22.50
   5  -3  -6  842.62   23.90
   5   3  -7  250.47   14.40
   5   3  -7  240.68   14.70
   5   3  -7  253.57   12.50
  -5   3   7  223.08   14.90
   5   3  -7  295.87   15.20
  -5  -3  -7  259.27   10.40
   5   3  -7  271.57   21.40
  -5   3  -7  259.47   11.90
  -5  -3   7  266.87   13.40
  -5   3  -7  262.57   12.20
   5  -3  -7  241.38   13.30
   5  -3  -7  255.27   13.40
  -5  -3   7  236.08   12.60
   5  -3  -7  275.67   14.20
   5  -3  -7  279.37   15.80
   5   3  -8  973.80   28.80
  -5  -3  -8  905.31   26.40
  -5   3   8  973.70   28.20
   5   3  -8  966.50   30.40
   5   3  -8  949.90   38.30
   5   3  -8  945.21   31.00
   5   3  -8  989.30   26.10
  -5   3   8  950.10   29.40
  -5   3   8  934.41   25.20
  -5  -3   8  895.01   25.60
  -5  -3   8  970.70   26.60
   5  -3  -8  958.60   29.10
  -5  -3   8  866.91   27.70
   5  -3  -8  971.70   39.40
   5  -3  -8  956.80   28.60
   5  -3  -8  955.20   27.40
  -5   3  -8  991.50   26.70
   5  -3  -8  809.82   36.00
  -5   3  -8  948.11   26.90
  -5   3   9  660.53   25.90
   5   3  -9  691.63   28.70
  -5  -3  -9  675.63   21.10
   5   3  -9  663.73   38.20
  -5   3   9  728.43   25.00
   5   3  -9  728.83   28.10
  -5   3  -9  700.33   23.30
   5  -3  -9  677.93   23.80
   5  -3  -9  689.43   40.00
   5  -3  -9  721.03   25.20
  -5  -3   9  685.83   25.20
   5  -3  -9  693.93   29.10
  -5   3  -9  704.63   24.30
   5  -3  -9  709.93   26.10
  -5   3  10  194.48   18.10
   5   3 -10  187.48   20.50
  -5  -3 -10  164.68   14.80
   5   3 -10  200.68   27.90
   5   3 -10  178.08   21.50
   5  -3 -10  148.99   29.70
  -5   3 -10  167.38   18.20
  -5  -3  10  164.98   19.50
   5  -3 -10  146.39   18.90
  -5   3 -10  154.38   17.40
   5  -3 -10  168.78   19.60
   6   3   0 6171.28  113.49
  -6  -3   0 5966.80  109.29
   6  -3   0 5975.60  109.59
  -6  -3   0 5899.61  108.19
   6  -3   0 6143.58  110.09
   6   3   0 5917.61  108.09
  -6   3   0 6139.19  114.59
  -6   3   0 5959.70  110.79
  -6  -3   0 6117.79  109.79
  -6   3   0 5947.21  108.99
  -6  -3   0 6172.28  115.59
   6   3   0 6000.40  108.39
  -6  -3   0 6005.40  109.69
   6  -3   0 6055.89  109.49
   6   3   0 6278.37  111.39
   6  -3   0 6212.18  114.59
   6   3   0 6012.90  110.19
   6   3  -1 1893.41   43.30
   6   3  -1 1906.01   37.90
  -6   3   1 1891.11   38.60
   6  -3   1 1848.12   37.20
  -6   3   1 1845.52   40.00
   6   3  -1 1839.32   39.40
  -6  -3  -1 1884.51   37.40
  -6   3   1 1821.32   42.80
   6  -3   1 1851.01   36.80
  -6   3   1 1872.41   38.40
   6   3  -1 1869.81   38.00
  -6  -3  -1 1869.61   37.70
   6  -3   1 1849.02   36.90
  -6  -3  -1 1835.92   37.30
   6  -3   1 1790.82   40.50
   6   3  -1 1866.61   40.40
   6  -3   1 1930.51   40.40
  -6  -3  -1 1851.01   41.90
  -6   3   1 1838.52   42.80
  -6  -3  -1 1901.41   36.20
   6   3   1 1861.21   39.30
   6   3   1 1913.41   38.90
  -6   3  -1 1844.72   41.30
  -6  -3   1 1856.11   38.90
  -6  -3   1 1864.31   44.50
  -6  -3   1 1895.41   38.80
   6   3   1 1883.91   36.30
   6  -3  -1 1826.72   38.70
  -6  -3   1 1840.22   38.50
  -6  -3   1 1890.11   37.90
   6   3   1 1897.41   37.90
   6  -3  -1 1909.21   44.30
  -6   3  -1 1913.51   38.60
   6  -3  -1 1895.91   39.80
  -6   3  -1 1877.11   37.00
   6  -3  -1 1844.62   38.90
   6  -3   2  193.68    7.20
   6   3  -2  206.68    8.80
  -6  -3  -2  189.38    7.10
  -6  -3  -2  192.48    7.70
   6  -3   2  185.68    7.20
  -6   3   2  198.08   11.80
   6   3  -2  193.28   10.20
   6   3  -2  200.48    8.60
  -6   3   2  198.68    8.80
   6   3  -2  194.78   12.30
  -6  -3  -2  196.48    7.40
  -6  -3  -2  183.38    9.60
   6   3  -2  194.48    9.40
  -6   3   2  206.18   10.00
   6  -3   2  191.58    6.90
  -6   3   2  176.08   11.00
  -6   3   2  194.08    8.70
  -6  -3   2  188.68    8.40
   6   3   2  191.18    6.20
   6  -3  -2  198.98    9.10
   6   3   2  162.98    7.80
   6  -3  -2  193.98    9.10
  -6  -3   2  200.38    8.50
  -6  -3   2  197.98   12.50
   6   3   2  191.48    6.40
  -6   3  -2  203.18    7.90
  -6   3  -2  191.18    9.60
  -6  -3   2  200.28    8.90
  -6  -3   2  192.88    9.30
   6  -3  -2  210.98   12.70
   6  -3  -2  200.78    9.80
  -6   3  -2  203.18    8.00
  -6   3   3  333.57   14.80
  -6   3   3  343.87   12.40
  -6  -3  -3  353.66   10.30
   6   3  -3  357.16   17.10
  -6   3   3  361.26   13.70
   6   3  -3  363.16   12.30
   6   3  -3  342.57   12.50
   6   3  -3  346.97   14.40
  -6   3   3  321.77   15.00
   6  -3   3  334.57   10.90
   6   3  -3  342.67   13.30
  -6   3   3  369.76   12.60
  -6  -3   3  344.47   13.00
  -6   3  -3  342.07   11.00
  -6  -3   3  357.96   16.90
   6  -3  -3  353.36   13.00
   6   3   3  343.07    9.40
   6  -3  -3  359.76   17.20
  -6  -3   3  336.77   12.50
  -6  -3   3  356.86   11.90
   6  -3  -3  361.86   14.00
   6  -3  -3  353.46   13.00
  -6  -3   3  343.77   12.10
   6   3  -4   26.40    7.60
  -6   3   4   14.20    5.20
   6   3  -4   15.20    3.80
  -6   3   4    7.50    5.00
   6  -3   4   15.50    3.50
   6   3  -4   11.20    3.60
   6   3  -4    9.20    4.20
  -6   3   4   13.00    3.90
   6   3  -4   10.90    5.00
  -6   3   4   11.60    3.90
  -6  -3  -4    9.90    2.50
  -6   3   4   11.10    4.20
   6  -3  -4   12.40    4.60
  -6  -3   4   11.20    5.80
  -6  -3   4   14.10    3.20
   6  -3  -4   15.50    6.60
  -6  -3   4    8.10    3.10
  -6   3  -4   11.50    3.00
  -6  -3   4   12.10    3.70
   6  -3  -4   17.10    4.20
   6  -3  -4   11.60    3.90
  -6  -3   4   11.20    4.00
   6  -3  -4    7.20    4.00
  -6   3   5   36.20    7.20
  -6   3   5   47.10    7.10
  -6  -3  -5   49.50    4.60
   6   3  -5   52.59    8.80
  -6   3   5   48.40    6.10
   6   3  -5   27.20    8.90
   6   3  -5   35.50    6.20
  -6   3   5   33.80    5.70
  -6   3   5   44.50    6.30
   6   3  -5   41.50    6.00
   6   3  -5   46.00    6.90
  -6  -3   5   39.30    5.80
   6  -3  -5   52.79    6.70
   6  -3  -5   30.50    9.00
  -6  -3   5   43.90    5.30
  -6   3  -5   42.60    5.20
  -6  -3   5   45.40    7.90
   6  -3  -5   35.50    6.30
  -6  -3   5   48.90    6.70
  -6  -3   5   32.20    5.90
   6  -3  -5   28.10    6.40
   6  -3  -5   47.80    6.60
  -6   3   6  669.93   20.90
   6   3  -6  709.33   29.20
  -6   3   6  671.73   20.30
  -6   3   6  653.43   20.20
  -6   3   6  664.83   19.40
   6   3  -6  653.53   22.10
  -6   3   6  679.53   23.90
   6   3  -6  664.33   22.80
   6   3  -6  643.44   19.80
  -6  -3  -6  674.53   17.20
   6  -3  -6  693.13   23.60
   6  -3  -6  656.73   29.10
  -6  -3   6  647.04   20.80
   6  -3  -6  642.94   21.10
  -6  -3   6  662.93   21.00
  -6  -3   6  681.53   17.30
  -6  -3   6  643.24   21.20
  -6   3  -6  538.15   24.60
  -6   3  -6  666.83   19.10
   6  -3  -6  661.23   21.50
   6  -3  -6  673.13   21.20
  -6   3   7  608.94   20.20
   6   3  -7  589.04   22.20
   6   3  -7  614.24   23.40
   6   3  -7  650.23   30.50
   6   3  -7  586.04   19.40
  -6   3   7  595.74   20.70
   6   3  -7  598.64   22.00
  -6  -3  -7  602.44   17.20
  -6  -3   7  478.45   26.70
  -6   3  -7  630.14   19.50
   6  -3  -7  626.34   31.20
   6  -3  -7  584.94   23.50
   6  -3  -7  622.64   21.50
   6  -3  -7  625.64   22.40
   6  -3  -7  611.24   21.40
  -6   3  -7  621.44   19.20
  -6   3   8   80.69   11.10
  -6  -3  -8   74.49    8.50
   6   3  -8   79.29   10.70
   6   3  -8   71.19    9.00
   6   3  -8   80.09   16.60
   6   3  -8   93.19   11.80
   6   3  -8   82.69   12.30
  -6   3  -8   61.19    8.00
   6  -3  -8   69.39    9.80
  -6  -3   8   82.59    9.60
  -6   3  -8   91.49   10.70
   6  -3  -8   91.99   12.20
   6  -3  -8   63.19   11.60
   6  -3  -8   54.39   16.50
   6  -3  -8   83.89   10.80
  -6  -3   8   93.19   12.10
  -6  -3   8   77.19    9.60
  -6   3   9  402.36   22.90
   6   3  -9  416.66   22.10
   6   3  -9  441.66   23.40
  -6  -3  -9  428.86   17.30
   6   3  -9  416.06   36.10
   6   3  -9  439.46   18.90
   6   3  -9  452.25   26.20
  -6   3   9  422.46   18.40
  -6   3   9  452.15   21.10
  -6  -3   9  412.96   19.50
  -6  -3   9  459.45   21.60
  -6   3  -9  418.56   18.90
  -6   3  -9  449.76   20.00
   6  -3  -9  468.15   39.80
   6  -3  -9  467.95   26.30
   6  -3  -9  449.86   21.80
  -6  -3   9  429.46   20.30
   6  -3  -9  477.95   21.30
  -7   3   0    0.10    2.80
  -7  -3   0    3.80    2.60
   7   3   0    4.20    2.40
   7   3   0    2.90    2.10
   7   3   0    7.30    4.20
   7  -3   0    0.00    2.40
   7   3   0    0.50    2.80
   7  -3   0    2.70    4.30
  -7   3   0   -0.70    2.10
  -7  -3   0   -1.90    2.50
   7   3   0    2.20    2.70
   7  -3   0    0.60    2.40
  -7  -3   0    1.60    4.50
  -7   3   0    4.80    4.30
  -7  -3   0    2.90    2.60
   7  -3   0    0.30    2.60
  -7  -3   0    0.20    1.90
  -7   3   0    3.50    3.80
   7  -3   1 1120.69   25.00
   7   3  -1 1129.09   31.40
   7  -3   1 1178.18   25.50
   7   3  -1 1146.09   28.00
  -7   3   1 1175.58   26.90
  -7  -3  -1 1204.68   24.90
  -7   3   1 1124.59   26.70
   7   3  -1 1137.19   28.90
   7  -3   1 1112.79   28.40
  -7  -3  -1 1146.79   30.90
   7   3  -1 1151.28   26.20
  -7   3   1 1143.79   31.60
   7  -3   1 1141.69   25.70
   7  -3   1 1191.98   26.10
  -7   3   1 1170.08   28.60
  -7  -3  -1 1142.59   26.20
  -7   3   1 1151.38   30.50
  -7  -3  -1 1132.69   25.80
  -7  -3  -1 1161.18   26.00
   7   3  -1 1124.59   26.10
   7   3   1 1144.89   27.90
   7   3   1 1139.89   24.70
   7  -3  -1 1156.08   27.20
   7   3   1 1158.78   27.70
  -7   3  -1 1138.59   25.40
  -7  -3   1 1149.39   27.10
  -7   3  -1 1168.68   27.30
  -7   3  -1 1177.28   28.90
  -7  -3   1 1146.39   26.10
   7   3   1 1159.78   26.20
   7  -3  -1 1132.39   32.50
  -7  -3   1 1092.59   32.60
   7  -3  -1 1173.58   28.20
  -7  -3   1 1142.79   27.10
   7  -3  -1 1158.48   27.50
  -7  -3   1 1166.48   27.60
  -7   3  -1 1159.48   30.40
  -7   3   2  629.44   21.40
  -7  -3  -2  635.84   16.00
  -7   3   2  591.84   21.50
  -7  -3  -2  614.54   16.10
   7   3  -2  625.84   17.70
   7   3  -2  652.63   20.60
   7  -3   2  649.34   16.30
   7   3  -2  636.94   19.20
   7  -3   2  639.04   15.80
  -7   3   2  622.64   18.00
  -7  -3  -2  629.84   16.50
   7   3  -2  612.14   22.70
   7  -3   2  632.14   15.80
  -7  -3  -2  631.34   20.10
   7   3  -2  635.04   17.60
  -7   3   2  629.44   19.30
  -7   3   2  632.84   18.10
  -7  -3   2  655.83   18.60
  -7   3  -2  624.64   18.80
  -7  -3   2  630.84   17.60
   7   3   2  643.44   15.00
   7  -3  -2  638.54   23.80
  -7  -3   2  608.34   17.60
   7  -3  -2  625.44   18.60
   7  -3  -2  617.64   19.30
  -7  -3   2  623.84   23.40
  -7   3  -2  625.74   15.60
  -7   3  -2  631.94   19.80
  -7   3  -2  641.64   17.20
  -7  -3   2  638.84   18.80
   7  -3  -2  641.54   18.60
   7   3   2  628.64   14.70
   7  -3   3   11.00    2.70
   7   3  -3    8.60    5.50
   7   3  -3   10.60    5.20
  -7   3   3   22.60    6.10
  -7  -3  -3   17.60    4.70
  -7   3   3   13.50    5.70
   7   3  -3    8.60    4.10
  -7  -3  -3    9.10    2.90
  -7   3   3   11.50    3.40
   7   3  -3   14.40    3.80
  -7  -3  -3   10.60    2.90
  -7   3   3   15.10    4.40
  -7   3   3    5.80    3.30
   7   3  -3    6.70    3.20
   7  -3  -3   15.10    6.30
   7   3   3   13.90    2.60
  -7  -3   3   10.70    4.00
  -7  -3   3    8.20    3.20
  -7   3  -3   15.20    3.10
   7  -3  -3   14.10    4.90
   7  -3  -3   11.30    4.00
  -7  -3   3   10.50    4.10
   7  -3  -3   10.40    3.80
  -7  -3   3   22.10    7.20
  -7  -3   3   14.70    3.90
   7  -3   4  827.62   21.40
  -7   3   4  851.01   23.60
   7   3  -4  799.92   26.60
  -7   3   4  822.62   23.20
  -7   3   4  834.32   26.70
  -7   3   4  869.01   26.90
   7   3  -4  822.82   24.80
  -7   3   4  867.41   24.50
   7   3  -4  874.81   30.40
   7   3  -4  883.71   23.20
   7   3  -4  833.22   23.70
  -7   3  -4  905.91   21.90
   7  -3  -4  874.41   24.20
   7  -3  -4  873.11   25.70
  -7  -3   4  852.41   22.20
  -7  -3   4  873.61   29.30
   7  -3  -4  860.11   23.30
  -7  -3   4  835.72   24.10
  -7  -3   4  843.52   23.30
   7   3   4  849.32   19.60
  -7  -3   4  839.02   23.70
   7  -3  -4  875.51   24.40
   7  -3  -4  844.32   30.60
  -7   3   5  243.18   13.90
   7   3  -5  232.68   12.60
  -7   3   5  226.08   12.00
   7   3  -5  243.68   11.80
   7   3  -5  231.38   13.40
  -7  -3  -5  237.98    9.10
  -7   3   5  231.48   14.90
  -7   3   5  230.08   11.80
  -7   3   5  246.78   12.40
   7   3  -5  284.07   19.10
   7   3  -5  245.88   16.30
  -7  -3   5  245.08   12.70
  -7  -3   5  236.18   12.60
   7  -3  -5  212.78   18.70
   7  -3  -5  257.87   14.10
  -7  -3   5  239.98   10.40
   7  -3  -5  248.68   12.10
   7  -3  -5  257.67   13.10
  -7  -3   5  230.68   16.10
  -7   3  -5  250.07   10.60
   7  -3  -5  235.88   12.80
  -7   3   6  493.35   19.00
  -7   3   6  483.85   21.00
   7   3  -6  504.95   17.90
   7   3  -6  479.65   19.40
  -7   3   6  500.05   17.50
  -7   3   6  489.35   18.00
  -7  -3  -6  515.55   14.80
   7   3  -6  491.35   20.60
  -7   3   6  483.35   18.20
   7   3  -6  479.95   26.80
  -7  -3   6  479.95   18.70
   7  -3  -6  524.55   19.60
  -7  -3   6  495.25   18.40
  -7  -3   6  499.65   18.80
  -7   3  -6  530.05   16.80
   7  -3  -6  472.65   22.50
   7  -3  -6  495.75   18.40
  -7  -3   6  481.95   15.30
   7  -3  -6  504.75   21.00
  -7   3  -6  496.85   16.10
  -7  -3   6  470.35   20.80
   7  -3  -6  547.75   28.20
  -7   3   7  160.08   11.70
   7   3  -7  182.68   12.30
   7   3  -7  177.88   22.10
  -7  -3  -7  164.98    9.20
  -7   3   7  185.08   12.80
  -7   3   7  182.88   16.80
   7   3  -7  138.39   15.10
   7   3  -7  166.98   14.70
   7   3  -7  177.68   13.50
   7  -3  -7  177.68   12.90
  -7  -3   7  168.38   13.50
  -7   3  -7  187.48   10.80
   7  -3  -7  176.68   20.20
  -7   3  -7  168.48   10.90
   7  -3  -7  164.98   13.80
   7  -3  -7  177.88   15.50
   7  -3  -7  143.79   13.40
   7   3  -8 1652.23   46.40
  -7   3   8 1714.33   42.50
   7   3  -8 1735.73   56.89
   7   3  -8 1661.73   40.50
  -7   3   8 1736.93   41.30
   7   3  -8 1634.44   43.60
  -7   3   8 1622.24   44.80
  -7  -3  -8 1714.13   37.60
   7   3  -8 1666.73   44.90
  -7   3  -8 1701.53   40.20
   7  -3  -8 1626.84   42.50
   7  -3  -8 1606.54   42.60
  -7  -3   8 1671.03   41.00
  -7  -3   8 1610.04   42.40
   7  -3  -8 1576.54   46.20
   7  -3  -8 1651.03   42.40
   7  -3  -8 1708.43   58.09
  -7   3  -8 1700.33   41.20
  -7   3   9  353.76   20.40
  -7  -3  -9  355.56   16.10
   7   3  -9  293.17   37.10
   7   3  -9  279.57   22.20
   7   3  -9  348.07   19.00
   7   3  -9  359.46   26.20
   7   3  -9  371.66   23.10
  -7  -3   9  370.56   21.40
   7  -3  -9  360.16   21.80
  -7   3  -9  374.56   18.70
  -7   3  -9  309.97   17.50
   7  -3  -9  337.57   20.50
   7  -3  -9  329.97   25.30
   7  -3  -9  338.87   21.10
   7  -3  -9  423.96   39.80
  -8   3   0  203.18   12.00
   8  -3   0  202.28    9.50
   8  -3   0  194.08    9.60
  -8   3   0  201.78   13.10
   8   3   0  229.08   11.50
  -8  -3   0  213.98    9.70
  -8   3   0  191.18    9.10
  -8  -3   0  196.78    8.60
  -8  -3   0  192.98   13.60
   8  -3   0  221.08   10.10
   8   3   0  230.88   10.40
   8  -3   0  219.28   13.50
   8   3   0  210.08    8.90
  -8   3   0  198.18   10.60
   8   3   0  210.88   12.30
  -8  -3   0  214.08   10.10
  -8  -3   0  211.28    9.80
   8  -3   1 1461.05   35.20
  -8   3   1 1391.46   34.30
   8   3  -1 1402.06   37.90
   8  -3   1 1426.26   31.10
  -8   3   1 1450.85   36.40
   8   3  -1 1436.56   34.20
  -8  -3  -1 1463.95   32.40
  -8  -3  -1 1427.06   37.70
   8  -3   1 1413.76   30.70
   8  -3   1 1453.55   31.80
  -8   3   1 1455.05   32.90
  -8   3   1 1364.26   38.00
  -8  -3  -1 1419.56   31.80
   8   3  -1 1442.86   32.10
  -8  -3  -1 1452.45   30.60
  -8   3   1 1422.66   32.60
   8  -3   1 1434.46   31.40
   8   3  -1 1388.56   31.70
  -8  -3  -1 1449.65   32.00
   8   3  -1 1459.55   35.70
   8   3   1 1443.96   33.90
   8   3   1 1465.95   34.20
   8   3   1 1449.76   32.10
  -8  -3   1 1434.46   32.10
   8  -3  -1 1440.46   33.40
   8  -3  -1 1442.46   39.00
  -8   3  -1 1412.26   31.20
  -8   3  -1 1442.76   34.40
  -8   3  -1 1470.25   33.40
  -8  -3   1 1480.85   33.30
  -8  -3   1 1405.26   32.90
   8   3   1 1433.56   30.40
  -8   3  -1 1441.76   37.10
   8  -3  -1 1422.26   34.00
  -8  -3   1 1475.65   33.80
  -8  -3   1 1411.16   39.60
   8  -3  -1 1412.66   32.90
   8   3  -2   89.49    8.00
  -8  -3  -2   81.59    6.40
   8   3  -2   77.59    8.70
  -8   3   2   84.09   10.00
  -8  -3  -2   80.89    6.00
  -8  -3  -2   65.19    8.50
   8   3  -2   57.89    8.70
   8  -3   2   72.69    5.80
  -8   3   2   52.69    8.00
   8   3  -2   77.79    6.60
   8   3  -2   64.79    6.50
  -8  -3  -2   82.49    6.10
  -8   3   2   69.29    6.40
  -8   3   2   78.59    7.60
  -8  -3  -2   77.89    5.40
   8  -3   2   79.29    5.40
  -8   3   2   90.99    7.20
   8  -3   2   78.69    5.90
  -8  -3   2   87.79   11.50
  -8   3  -2   63.69    8.80
   8  -3  -2   81.99    7.60
  -8   3  -2   81.99    5.80
  -8  -3   2   79.89    6.60
   8  -3  -2   71.29   10.40
  -8   3  -2   77.69    9.10
   8  -3  -2   70.89    7.80
  -8  -3   2   71.29    6.80
   8   3   2   83.39    4.70
   8  -3  -2   81.49    7.50
  -8  -3   2   81.39    7.30
   8   3   2   79.19    4.90
  -8   3  -2   80.09    7.10
  -8  -3   2   79.89    7.90
  -8  -3  -3   21.00    3.80
   8  -3   3   21.50    3.60
  -8   3   3   23.90    5.60
  -8   3   3   22.90    4.80
   8   3  -3   22.10    4.60
  -8  -3  -3   26.10    3.60
   8   3  -3   22.30    6.20
  -8   3   3   17.20    6.50
  -8   3   3   26.90    4.70
   8   3  -3   26.10    5.70
  -8   3   3   24.80    6.10
   8   3  -3   23.10    8.10
  -8  -3  -3   29.30    6.40
   8   3  -3   18.30    4.30
  -8  -3   3   19.60    4.80
  -8  -3   3   25.80    4.70
   8  -3  -3   26.70    5.90
   8  -3  -3   29.90    5.30
  -8   3  -3   27.50    4.80
  -8  -3   3   22.50    5.10
   8   3   3   22.40    3.10
  -8  -3   3   11.80    6.90
  -8  -3   3   24.30    4.90
   8  -3  -3   31.90    9.00
   8  -3  -3   20.20    5.20
   8  -3   4  212.78    9.70
  -8   3   4  211.48   12.40
  -8   3   4  225.58   11.50
  -8   3   4  227.68   14.60
   8   3  -4  233.38   15.40
   8   3  -4  222.98   13.00
  -8   3   4  219.48   14.80
   8   3  -4  214.48   11.30
   8   3  -4  216.78   17.00
   8   3  -4  207.18   11.30
  -8   3   4  200.18   11.20
  -8   3  -4  228.78   10.00
  -8  -3   4  213.68   10.50
  -8  -3   4  224.28   12.50
   8   3   4  217.18    8.30
  -8  -3   4  243.18   17.30
   8  -3  -4  204.98   17.90
   8  -3  -4  207.48   12.90
   8  -3  -4  229.48   12.50
  -8  -3   4  222.18   11.30
  -8  -3   4  215.88   12.10
   8  -3  -4  207.88   12.20
  -8   3   5 1437.96   38.20
   8   3  -5 1342.27   36.70
   8   3  -5 1390.06   44.10
  -8   3   5 1372.26   34.30
  -8   3   5 1378.86   34.90
   8  -3   5 1328.77   32.10
   8   3  -5 1360.86   35.40
   8   3  -5 1359.86   41.10
  -8   3   5 1383.26   35.10
   8   3  -5 1368.56   33.70
  -8   3  -5 1380.46   32.20
   8  -3  -5 1360.76   35.20
   8  -3  -5 1364.56   34.20
  -8  -3   5 1321.87   35.10
   8  -3  -5 1410.76   45.10
  -8  -3   5 1358.56   40.40
  -8  -3   5 1393.66   32.40
   8  -3  -5 1329.27   37.00
  -8  -3   5 1336.67   34.90
   8  -3  -5 1358.56   35.50
   8   3  -6   75.59   14.50
  -8   3   6   54.89    9.80
  -8   3   6   55.79    7.90
  -8  -3  -6   58.59    6.40
   8   3  -6   53.29   10.20
  -8   3   6   64.89    8.80
   8   3  -6   65.49    9.30
   8   3  -6   58.29    7.90
  -8   3   6   65.19    9.90
  -8   3   6   60.19    8.20
  -8  -3   6   40.30    7.60
  -8   3  -6   79.39    7.90
   8  -3  -6   49.50    7.90
  -8  -3   6   67.09    8.90
   8  -3  -6   45.30    8.40
   8  -3  -6   61.39   10.50
  -8   3  -6   58.19    7.10
   8  -3  -6   48.40   14.00
   8  -3  -6   65.19    9.00
  -8  -3   6   73.19    8.00
  -8  -3   6   48.30    9.90
   8   3  -7   39.70   13.90
  -8   3   7   55.89   11.90
   8   3  -7   37.50    9.10
   8   3  -7   54.79    8.70
   8   3  -7   49.99   10.20
  -8   3   7   42.80    7.30
  -8   3   7   31.60    8.10
  -8  -3  -7   54.99    6.80
   8   3  -7   55.19   10.70
  -8   3   7   43.70    8.40
   8  -3  -7   51.99    9.10
   8  -3  -7   50.39    9.50
  -8   3  -7   51.59    6.90
  -8  -3   7   57.79    6.90
  -8  -3   7   48.20   10.60
   8  -3  -7   55.59    8.80
  -8  -3   7   48.70    8.30
   8  -3  -7   66.49   11.50
   8  -3  -7   71.89   17.60
  -8  -3   7   54.39    9.50
  -8   3  -7   39.50    6.50
  -8  -3   7   62.39    9.40
   8   3  -8    7.40    7.70
   8   3  -8    0.90    8.30
  -8   3   8   12.30    8.40
   8   3  -8   24.30   17.90
  -8   3   8    8.60   10.40
   8   3  -8    2.00    9.60
   8   3  -8   25.10   11.90
  -8   3   8    7.00    7.40
  -8  -3  -8    4.80    5.80
   8  -3  -8   12.30   11.00
   8  -3  -8   21.50   18.70
  -8   3  -8   13.70    7.20
  -8  -3   8   -7.00    8.60
   8  -3  -8    4.70    9.40
  -8  -3   8    7.50    8.50
  -8   3  -8   10.40    6.60
   8  -3  -8   -2.20    9.30
   8  -3  -8    7.30    8.60
  -8  -3   8   27.10    9.00
   8   3  -9   55.99   13.90
  -8  -3  -9   82.39   10.40
  -8   3   9   41.30   11.60
   8   3  -9   40.30   15.30
   8   3  -9   48.40   12.60
   8   3  -9   52.39   11.10
   8   3  -9   65.19   23.90
  -8   3  -9  102.29   14.20
   8  -3  -9   75.19   13.60
  -8   3  -9   85.39   11.30
   8  -3  -9   69.69   12.80
   8  -3  -9   57.49   13.10
   8  -3  -9   64.09   27.10
   8  -3  -9   63.09   16.00
  -9   3   0   -1.90    4.30
   9  -3   0   -3.30    3.10
  -9  -3   0   -1.40    2.70
  -9   3   0    9.30    4.20
   9  -3   0    6.60    6.30
   9   3   0    1.70    2.80
   9   3   0   -1.40    4.20
   9   3   0    2.10    3.80
  -9  -3   0    3.00    3.30
  -9   3   0    2.30    3.20
   9  -3   0    2.90    3.30
   9   3   0   -8.60    4.50
   9  -3   0   -1.40    3.00
  -9  -3   0    0.30    3.30
  -9  -3   0   -2.80    5.50
  -9   3   0    2.60    3.20
  -9  -3   0   -1.00    3.60
  -9   3   0   -4.20    5.00
   9   3  -1   47.50    6.70
   9  -3   1   56.39    5.20
  -9   3   1   52.99    6.60
   9  -3   1   47.60    5.80
  -9  -3  -1   53.19    6.60
   9   3  -1   54.89    8.90
   9   3  -1   44.40    5.40
   9  -3   1   52.99    6.40
  -9  -3  -1   56.69    5.80
  -9  -3  -1   57.49    9.10
  -9  -3  -1   43.70    5.70
  -9   3   1   54.79    7.10
  -9   3   1   41.60    7.50
   9   3  -1   50.79    6.00
  -9   3   1   55.19    9.20
  -9   3   1   54.79    6.50
   9  -3   1   58.29    7.90
   9  -3   1   53.69    6.10
   9   3  -1   49.40    7.10
  -9  -3  -1   51.39    6.30
   9  -3  -1   71.89    7.30
  -9   3  -1   41.20    8.20
   9  -3  -1   48.50    6.80
  -9  -3   1   55.69    6.80
   9   3   1   52.89    6.50
   9  -3  -1   46.80    6.10
   9  -3  -1   37.40    8.50
   9   3   1   53.79    7.10
  -9   3  -1   61.39    7.60
  -9   3  -1   56.89    7.50
   9   3   1   54.29    5.30
  -9  -3   1   40.90    6.20
  -9  -3   1   57.39    6.10
   9   3   1   69.89    8.30
  -9   3  -1   47.20    5.60
  -9  -3   1   49.20    6.20
  -9  -3   1   50.49    9.10
  -9   3   2  434.26   18.60
  -9  -3  -2  434.56   14.40
  -9  -3  -2  449.06   13.40
   9  -3   2  429.56   13.60
  -9   3   2  430.46   15.70
  -9   3   2  435.66   20.50
   9   3  -2  452.25   15.40
  -9  -3  -2  428.36   14.00
   9   3  -2  431.66   20.90
   9   3  -2  450.55   17.20
   9  -3   2  438.76   13.50
   9   3  -2  430.56   15.20
  -9  -3  -2  429.86   14.70
  -9   3   2  429.26   17.00
  -9  -3  -2  452.85   19.40
   9   3  -2  440.86   19.00
  -9   3   2  418.56   15.50
  -9   3  -2  424.06   13.60
   9  -3  -2  414.96   16.20
   9   3   2  424.86   12.30
  -9  -3   2  461.25   15.60
  -9   3  -2  430.76   15.40
  -9  -3   2  427.76   16.10
   9  -3  -2  430.26   17.00
  -9  -3   2  445.06   15.80
   9  -3  -2  443.66   22.10
  -9  -3   2  410.56   21.60
  -9  -3   2  465.75   17.10
  -9   3  -2  432.06   15.90
   9  -3  -2  432.26   16.10
  -9   3  -2  470.25   19.30
   9   3   2  416.26   12.50
   9   3  -3  247.88   15.90
   9   3  -3  253.87   18.00
   9   3  -3  239.58   13.80
   9   3  -3  249.48   12.10
  -9  -3  -3  246.48   10.40
   9  -3   3  235.38    9.80
  -9  -3  -3  221.58    9.50
  -9   3   3  243.98   16.30
  -9  -3  -3  248.48   10.70
  -9   3   3  223.88   12.00
  -9   3   3  240.18   12.30
  -9   3   3  227.08   14.70
  -9  -3  -3  252.37    9.60
  -9   3   3  242.28   13.60
   9   3  -3  243.68   11.90
  -9  -3  -3  253.47   14.90
   9   3   3  254.07    8.60
  -9  -3   3  214.68   11.40
   9  -3  -3  258.57   18.80
  -9  -3   3  257.17   11.90
   9   3   3  236.38    8.60
   9  -3  -3  251.77   13.60
  -9   3  -3  241.68   11.30
   9  -3  -3  232.48   12.90
  -9   3  -3  233.38   14.20
  -9  -3   3  229.58   13.10
  -9  -3   3  239.28   18.00
  -9  -3   3  246.48   12.80
   9   3   3  238.38   12.10
   9  -3  -3  247.78   12.80
  -9   3   4 1447.76   35.60
   9   3  -4 1405.46   38.00
  -9   3   4 1460.85   37.00
  -9   3   4 1204.58   39.40
   9   3  -4 1405.96   35.80
   9   3  -4 1413.16   44.90
  -9  -3  -4 1448.66   31.70
  -9   3   4 1426.16   40.90
   9   3  -4 1444.46   35.00
   9  -3   4 1414.96   32.40
  -9  -3  -4 1437.76   37.00
   9   3  -4 1444.46   41.60
  -9   3   4 1460.15   39.70
   9  -3  -4 1459.75   36.90
  -9  -3   4 1452.75   36.80
   9  -3  -4 1457.45   36.50
  -9  -3   4 1370.26   42.90
   9  -3  -4 1412.16   38.20
   9   3   4 1433.66   30.50
  -9  -3   4 1459.75   36.50
  -9  -3   4 1488.65   35.00
  -9  -3   4 1455.05   35.50
   9  -3  -4 1336.77   44.50
  -9   3   5  121.19   14.40
   9  -3   5  135.89    9.00
  -9   3   5  132.29   10.80
   9   3  -5  103.19   15.80
   9   3  -5  103.39   14.50
   9   3  -5  109.79   19.20
   9   3  -5  119.69   11.00
   9   3  -5  109.49   10.80
  -9   3   5  139.69   11.20
  -9   3   5  106.89   12.50
   9  -3  -5  144.29   12.40
  -9  -3   5  132.79    9.70
   9  -3  -5  115.49   12.20
  -9  -3   5  122.09   11.80
  -9  -3   5  135.09   12.10
  -9   3  -5  126.69    9.00
   9  -3  -5  115.49   16.40
   9  -3  -5  130.99   13.70
  -9  -3   5  139.99   16.70
   9   3  -6 1089.49   32.10
   9   3  -6 1060.59   34.20
  -9   3   6 1073.09   30.60
   9   3  -6 1043.80   41.20
   9   3  -6 1079.39   30.30
  -9   3   6 1080.09   35.00
   9   3  -6 1018.50   32.40
  -9   3   6 1068.69   33.40
  -9   3   6 1077.89   30.40
   9  -3  -6 1069.19   34.10
   9  -3  -6 1045.80   31.90
  -9   3  -6 1055.69   28.00
  -9  -3   6 1080.09   31.80
  -9  -3   6 1018.10   35.60
   9  -3  -6 1041.30   31.50
  -9  -3   6 1014.60   31.20
   9  -3  -6 1068.69   42.80
  -9   3   7   45.20    8.90
   9   3  -7   31.50    8.50
   9   3  -7   12.20   15.30
   9   3  -7   21.70   10.00
  -9   3   7   25.30    9.50
   9   3  -7   40.80    8.50
   9   3  -7   32.10   10.50
  -9   3   7   30.00    8.90
  -9   3   7   39.60   11.70
  -9   3   7   34.20    8.00
   9  -3  -7   32.60   17.90
   9  -3  -7   30.50    9.40
  -9  -3   7   40.70    9.20
   9  -3  -7   51.49   12.10
  -9  -3   7   34.30    9.30
  -9  -3   7   45.90    9.00
  -9   3  -7   44.40    7.30
   9  -3  -7   29.50    8.40
  -9  -3   7   31.70   11.10
  -9   3  -7   42.30    7.40
   9  -3  -7   22.70    9.10
   9   3  -8  476.15   21.90
  -9   3   8  426.56   27.10
  -9   3   8  431.76   22.10
  -9   3   8  474.85   22.20
  -9   3   8  417.96   21.20
   9   3  -8  474.75   24.10
   9   3  -8  429.86   27.30
   9   3  -8  423.36   37.10
   9   3  -8  452.35   25.60
  -9  -3  -8  458.25   17.40
  -9  -3   8  437.36   23.60
   9  -3  -8  497.25   24.20
  -9   3  -8  455.75   19.30
   9  -3  -8  441.16   27.30
   9  -3  -8  330.87   38.70
  -9  -3   8  465.95   22.70
   9  -3  -8  440.46   24.00
   9  -3  -8  495.95   23.10
  -9  -3   8  395.56   23.00
  -9   3  -8  468.75   19.90
  -9   3   9   32.20   13.20
   9   3  -9   56.19   17.00
   9   3  -9   55.59   14.10
   9   3  -9   28.10   28.10
  -9  -3  -9   72.89   10.40
   9  -3  -9   44.80   22.10
   9  -3  -9   53.79   17.50
  -9   3  -9   53.69   11.00
 -10  -3   0 2138.59   47.30
 -10   3   0 2168.08   49.20
  10   3   0 2129.59   47.80
  10   3   0 2167.98   50.89
  10   3   0 2182.48   45.50
  10  -3   0 2218.28   53.29
  10   3   0 2233.28   52.09
  10  -3   0 2225.98   47.00
 -10   3   0 2171.18   47.10
 -10  -3   0 2144.69   47.30
 -10  -3   0 2138.39   47.40
 -10  -3   0 2113.79   55.49
 -10   3   0 2114.39   54.29
 -10   3   0 2197.28   50.29
 -10  -3   0 2150.78   45.70
  10  -3   0 2165.58   47.40
 -10   3   0 2166.28   46.70
  10  -3   0 2200.48   47.50
  10   3  -1  696.13   26.00
 -10   3   1  677.93   20.60
  10   3  -1  647.94   21.80
 -10  -3  -1  670.23   18.60
  10  -3   1  662.63   19.30
 -10  -3  -1  677.53   20.00
  10  -3   1  667.73   19.00
 -10   3   1  653.33   23.40
 -10  -3  -1  637.64   19.50
  10  -3   1  647.34   22.60
  10   3  -1  635.64   23.60
 -10   3   1  659.33   26.40
  10   3  -1  686.53   19.90
 -10   3   1  654.73   22.10
 -10  -3  -1  659.43   20.10
  10  -3   1  645.64   18.30
 -10  -3  -1  634.84   26.10
 -10   3   1  620.44   20.00
  10  -3   1  658.83   19.80
 -10  -3   1  664.63   19.70
 -10   3  -1  665.33   21.40
 -10  -3   1  640.64   27.80
  10  -3  -1  665.53   21.20
  10   3   1  665.13   21.90
  10  -3  -1  648.04   20.40
 -10   3  -1  647.54   19.30
 -10   3  -1  658.03   25.40
  10   3   1  674.63   18.30
  10   3   1  640.64   19.70
 -10  -3   1  654.03   21.30
  10   3   1  658.73   22.70
  10  -3  -1  668.53   26.80
 -10  -3   1  655.63   20.80
  10  -3  -1  654.03   21.50
 -10   3  -1  666.53   21.90
 -10  -3   1  636.14   20.70
 -10  -3  -2   39.60    5.80
  10  -3   2   42.80    5.40
  10   3  -2   62.69   10.30
  10  -3   2   36.70    5.10
 -10  -3  -2   36.60    5.50
 -10   3   2   29.80    6.40
 -10  -3  -2   40.50    8.80
 -10  -3  -2   48.10    6.30
  10   3  -2   35.40    6.50
 -10   3   2   27.60    8.30
  10   3  -2   52.59    6.80
 -10   3   2   36.80    7.30
 -10  -3  -2   49.70    5.90
  10   3  -2   43.10    6.50
 -10   3   2   37.80    5.90
 -10   3   2   42.90    6.30
  10   3  -2   30.40    8.20
 -10  -3   2   41.50    6.90
 -10   3  -2   51.29    6.80
 -10   3  -2   36.90    4.90
 -10  -3   2   51.99    7.30
  10  -3  -2   54.49    7.70
 -10  -3   2   40.90   10.80
  10  -3  -2   28.20    9.10
  10   3   2   48.20    4.90
  10  -3  -2   38.80    7.30
 -10  -3   2   47.60    6.90
 -10   3  -2   35.30    6.50
  10   3   2   35.50    4.30
 -10   3  -2   43.30    8.80
  10  -3  -2   40.50    6.80
 -10  -3   2   36.50    5.70
 -10   3   3   -5.00    9.80
 -10  -3  -3   11.60    4.00
 -10  -3  -3    4.60    7.10
 -10  -3  -3    8.20    4.20
 -10   3   3    7.10    4.50
 -10  -3  -3    7.30    3.60
 -10  -3  -3    3.00    3.70
  10   3  -3    9.10    4.40
  10   3  -3    2.30    7.40
  10   3  -3   -4.80    8.50
  10  -3   3    6.00    3.40
  10   3  -3    4.60    4.60
  10   3  -3    2.70    5.00
 -10   3   3   -1.80    7.00
 -10   3   3    3.90    6.20
 -10   3   3    3.00    4.80
  10   3   3    3.70    2.90
  10  -3  -3    2.20    5.20
  10   3   3    7.40    3.90
 -10   3  -3    9.70    4.70
 -10   3  -3    7.30    4.90
  10  -3  -3   -1.60    4.40
 -10  -3   3   21.00    9.10
 -10  -3   3    4.60    5.70
 -10  -3   3    6.90    5.60
  10  -3  -3  -13.20    9.50
  10  -3  -3    9.30    6.30
 -10   3  -3    5.50    6.50
 -10   3   4   39.30    9.10
 -10   3   4   29.50    7.00
  10   3  -4   13.80    9.00
 -10   3   4   35.90   10.10
 -10  -3  -4   28.60    9.10
  10   3  -4   36.00    6.70
 -10   3   4   17.50    5.60
  10  -3   4   29.70    5.10
 -10  -3  -4   25.90    5.20
 -10   3   4   28.40    6.40
 -10  -3   4   26.50   11.20
 -10  -3   4   19.00    7.00
  10  -3  -4   26.00    6.90
 -10  -3   4   30.30    6.20
  10  -3  -4   21.70    6.30
 -10  -3   4   39.10    6.90
 -10  -3   4   21.30    6.90
  10   3   4   25.50    4.30
  10  -3   5 1064.49   32.30
 -10   3   5 1144.39   32.00
 -10   3   5 1071.89   38.30
  10   3  -5 1141.79   35.30
  10   3  -5 1139.89   31.30
  10   3  -5 1150.98   42.50
 -10   3   5 1171.88   33.00
  10   3  -5 1119.69   32.40
 -10   3   5 1079.49   35.50
  10  -3  -5 1031.10   38.40
 -10  -3   5 1010.50   55.39
  10   3   5 1121.49   26.60
  10  -3  -5 1100.79   35.00
  10  -3  -5 1172.98   44.10
 -10  -3   5 1131.09   33.00
  10  -3  -5 1138.89   32.70
 -10  -3   5 1127.99   32.80
 -10  -3   5 1147.79   30.20
 -10   3   6  780.92   30.10
 -10   3   6  842.82   32.10
  10   3  -6  764.52   29.30
 -10   3   6  812.72   26.80
  10   3  -6  774.62   26.30
 -10   3   6  808.72   27.40
 -10   3   6  799.62   27.00
  10   3  -6  799.82   28.10
  10   3  -6  767.22   30.20
  10   3  -6  822.82   38.60
 -10  -3   6  812.12   28.30
  10  -3  -6  809.22   28.30
 -10  -3   6  821.82   24.50
  10  -3  -6  843.52   28.50
 -10  -3   6  779.42   33.20
  10  -3  -6  810.72   40.10
 -10   3  -6  810.02   24.50
  10  -3  -6  809.72   30.60
 -10  -3   6  830.42   28.50
 -10   3   7   -4.30    9.70
  10   3  -7   14.40    9.60
 -10   3   7    5.90   11.40
 -10   3   7    3.70    8.30
  10   3  -7  -19.50   16.40
  10   3  -7   -1.30    9.50
 -10   3   7   -6.80    7.80
  10   3  -7   15.00    7.90
  10   3  -7    8.90   10.80
  10  -3  -7   13.60   18.60
 -10   3  -7    2.90    6.50
 -10  -3   7    0.10    8.10
 -10  -3   7   -0.40    6.40
  10  -3  -7   -0.30    9.30
 -10  -3   7   -9.50    9.10
 -10  -3   7   -7.30   12.20
 -10  -3   7   -9.80    8.60
  10  -3  -7   -3.50    9.60
  10  -3  -7   -3.60   10.40
  10   3  -8   10.10   12.70
  10   3  -8   -2.90   22.30
  10   3  -8    2.30   10.10
 -10   3   8   15.20   10.60
  10   3  -8   -1.00   10.30
  10   3  -8    9.60   14.10
 -10   3   8    0.00   16.70
 -10   3   8  -19.20    9.90
  10  -3  -8  -12.20   23.90
 -10   3  -8   23.50    8.40
 -10  -3   8  -17.20   10.60
 -10   3  -8   22.20    8.70
  10  -3  -8    5.50   11.90
  10  -3  -8   19.70   11.90
 -10  -3   8   33.30   11.90
  10  -3  -8    6.10   14.00
 -11   3   0   -0.30    4.00
 -11  -3   0   -1.80    4.70
 -11  -3   0    1.00    4.00
  11   3   0  -11.00    5.60
  11   3   0   -7.20    6.30
 -11   3   0   10.50    8.00
  11  -3   0   -4.90    7.10
 -11   3   0   -3.10    3.90
  11  -3   0   -0.80    4.10
 -11  -3   0   10.60    4.70
  11   3   0    2.20    3.90
 -11  -3   0   -0.90    7.80
 -11  -3   0    6.10    4.80
  11  -3   0    4.10    4.40
  11   3   0   -0.60    4.80
 -11   3   0    0.10    5.10
 -11   3   0   -7.00    5.30
  11  -3   0    6.00    4.70
 -11  -3  -1 1812.32   50.59
 -11  -3  -1 1851.41   40.10
  11   3  -1 1809.92   48.80
 -11  -3  -1 1873.01   42.20
 -11   3   1 1765.32   49.99
 -11   3   1 1624.84   46.50
  11  -3   1 1853.91   40.20
  11  -3   1 1835.22   41.30
 -11  -3  -1 1801.52   41.30
 -11  -3  -1 1812.32   41.60
 -11   3   1 1831.22   42.20
  11  -3   1 1774.92   39.40
  11  -3   1 1860.31   45.20
 -11   3   1 1628.64   56.69
  11   3  -1 1807.02   41.00
  11   3  -1 1844.42   47.70
 -11   3   1 1839.32   46.00
  11   3  -1 1762.92   43.80
  11  -3  -1 1845.22   42.50
 -11  -3   1 1782.02   42.90
 -11   3  -1 1815.22   43.80
 -11   3  -1 1815.32   40.80
 -11  -3   1 1886.71   41.60
 -11   3  -1 1843.62   41.60
 -11   3  -1 1799.32   49.00
 -11  -3   1 1782.62   52.29
  11  -3  -1 1815.42   50.19
  11   3   1 1807.22   43.70
 -11  -3   1 1794.02   43.00
  11   3   1 1634.74   47.70
  11   3   1 1778.52   38.30
  11  -3  -1 1840.42   43.20
  11   3   1 1862.81   41.60
  11  -3  -1 1813.42   43.60
 -11   3  -1 1812.72   43.30
  11   3   1 1792.22   45.60
 -11   3   2  232.88   16.20
 -11   3   2  246.98   13.40
  11   3  -2  246.38   12.70
  11  -3   2  229.48   10.60
 -11  -3  -2  251.67   12.50
  11   3  -2  234.58   14.70
  11   3  -2  253.07   18.00
 -11   3   2  223.68   18.90
  11   3  -2  246.98   20.30
 -11  -3  -2  238.48   12.20
 -11  -3  -2  266.27   12.30
 -11  -3  -2  235.38   18.30
 -11  -3  -2  236.08   11.00
  11   3  -2  251.97   12.70
 -11   3   2  270.17   21.30
 -11   3   2  252.07   13.60
  11   3   2  277.97   12.50
  11   3   2  234.08    9.70
 -11  -3   2  273.37   21.10
 -11   3  -2  247.38   17.50
 -11  -3   2  211.18   14.50
 -11  -3   2  242.38   13.70
  11  -3  -2  236.38   13.90
 -11   3  -2  245.58   11.50
  11  -3  -2  232.08   14.60
 -11   3  -2  239.88   13.80
  11   3   2  234.18   16.50
  11  -3  -2  234.58   13.50
 -11   3  -2  252.17   13.90
 -11  -3   2  247.08   14.30
 -11   3   3  162.58   13.10
 -11   3   3  166.08   12.20
 -11  -3  -3  176.48   16.70
 -11   3   3  167.58   15.60
  11   3  -3  149.69   11.90
  11   3  -3  191.88   17.80
  11   3  -3  159.28   11.50
 -11  -3  -3  181.68   11.00
 -11  -3  -3  169.08   10.40
  11  -3   3  159.98    9.20
 -11   3  -3  155.18   11.90
  11   3   3  149.19   14.40
 -11  -3   3  167.38   13.30
  11  -3  -3  175.88   20.20
 -11   3  -3  196.18   16.60
  11   3   3  208.78   12.10
  11  -3  -3  144.09   12.70
 -11  -3   3  171.78   11.50
 -11   3  -3  175.18   11.70
  11  -3  -3  169.98   12.80
 -11  -3   3  171.78   12.90
  11   3   3  170.98    8.30
 -11  -3   3  165.48   11.80
  11   3  -4  518.35   28.40
 -11   3   4  637.74   28.20
 -11  -3  -4  558.44   18.20
 -11   3   4  556.54   27.50
  11   3  -4  565.44   20.60
  11   3  -4  544.45   21.20
  11   3  -4  523.45   23.50
 -11  -3  -4  593.84   25.60
 -11   3   4  524.95   21.10
  11  -3  -4  538.85   23.70
  11  -3  -4  554.74   21.90
 -11  -3   4  543.75   22.40
 -11  -3   4  533.95   29.70
 -11  -3   4  553.44   20.70
 -11  -3   4  549.65   22.50
  11   3   4  546.65   16.20
 -11  -3   4  579.14   21.00
 -11   3  -4  575.84   24.90
 -11   3  -4  566.04   19.50
  11  -3  -4  582.54   22.80
  11   3  -5  521.35   21.70
  11   3  -5  534.95   21.10
 -11  -3  -5  524.15   17.30
 -11   3   5  553.24   27.20
 -11   3   5  528.35   25.50
 -11   3   5  514.45   21.60
 -11   3   5  500.15   21.40
  11   3  -5  512.05   24.40
  11  -3   5  520.15   18.20
  11   3  -5  540.05   32.10
 -11  -3   5  540.15   23.20
  11  -3  -5  504.75   24.40
  11   3   5  512.15   16.30
  11  -3  -5  539.15   23.20
  11  -3  -5  511.65   22.10
 -11  -3   5  544.85   22.80
 -11  -3   5  516.35   29.80
 -11   3   6   14.50    9.00
  11   3  -6   10.90   10.10
 -11   3   6   16.90   11.50
 -11   3   6   13.60    8.80
 -11   3   6   20.30   11.30
  11   3  -6   20.10    8.40
  11   3  -6   20.00   10.40
  11   3  -6   15.20    8.10
  11   3  -6    8.30   15.00
 -11   3   6   21.40    8.20
 -11  -3   6   20.40    9.70
 -11  -3   6   19.60    8.80
 -11  -3   6    4.20   12.80
  11  -3  -6   13.10   17.00
  11  -3  -6   12.40    9.20
  11  -3  -6    6.80    9.90
 -11  -3   6   13.20    7.50
  11  -3  -6   18.00    9.10
  11   3  -7  682.93   28.40
 -11   3   7  680.83   27.30
 -11   3   7  691.93   26.50
 -11   3   7  712.93   27.80
 -11   3   7  607.64   29.40
  11   3  -7  655.23   42.40
  11   3  -7  637.74   31.90
  11   3  -7  708.33   30.90
  11   3  -7  700.33   26.70
 -11   3   7  662.33   32.10
 -11  -3   7  688.63   27.20
  11  -3  -7  697.63   29.50
  11  -3  -7  693.23   28.90
  11  -3  -7  685.33   44.70
 -11  -3   7  662.23   28.40
 -11   3  -7  667.83   22.40
 -11  -3   7  699.03   34.40
 -11  -3   7  663.83   28.60
  11  -3  -7  643.04   31.50
 -11   3  -7  623.24   23.50
  11   3  -8   31.40   13.00
 -11   3   8   40.00   12.70
  11   3  -8   58.89   16.40
 -11   3   8   50.09   12.60
  11   3  -8   49.60   17.10
  11   3  -8   45.60   12.70
 -11  -3   8   37.40   16.10
  11  -3  -8   38.40   14.60
 -11   3  -8   40.70   10.50
  11  -3  -8   51.09   13.80
 -11   3  -8   48.50    9.80
  11  -3  -8   22.70   15.40
 -12  -3   0 5203.18  102.39
  12  -3   0 5257.67  101.89
  12  -3   0 5326.87  102.39
  12  -3   0 5182.08  100.89
 -12   3   0 5023.90  100.79
 -12   3   0 5320.47  104.79
  12   3   0 5103.99  102.49
 -12  -3   0 5245.68  102.39
 -12  -3   0 5206.78  102.19
 -12   3   0 5303.07  102.09
 -12   3   0 5125.89  104.99
  12   3   0 5271.67   99.69
  12   3   0 5346.47  107.49
 -12  -3   0 5308.97  100.39
  12   3   0 5217.28  108.69
  12  -3   0 5354.16  109.39
 -12  -3   0 5102.89  113.69
  12  -3   0 5020.30   98.89
 -12   3   0 5133.49  111.89
 -12  -3  -1   12.00    5.70
  12  -3   1   18.40    4.80
  12  -3   1    5.00    8.00
 -12  -3  -1   14.90    4.70
 -12   3   1   13.10    5.90
  12  -3   1    4.50    5.20
 -12   3   1   23.20    7.90
 -12   3   1   10.20    6.80
  12   3  -1   10.50    8.90
  12   3  -1   12.00    6.60
 -12  -3  -1   12.70    6.20
 -12   3   1   21.60   10.80
  12  -3   1   11.10    5.10
 -12  -3  -1    7.90    5.70
 -12   3   1   11.80    5.90
  12  -3   1   16.90    5.70
 -12  -3  -1   10.80    9.80
  12   3   1   13.70    8.30
  12   3   1   15.10    7.50
  12  -3  -1   15.70    6.70
 -12  -3   1    5.60    5.90
 -12  -3   1   10.20    6.20
 -12  -3   1   11.10   16.10
  12  -3  -1   11.70    6.10
 -12   3  -1   16.00    5.80
  12  -3  -1   13.00    5.80
  12  -3  -1   16.70   10.30
  12   3   1   10.70    4.50
 -12   3  -1    2.30    6.50
  12   3   1   19.60    5.90
 -12   3  -1   11.90    8.90
 -12   3  -1    7.10    8.00
  12   3   1   18.20    4.40
 -12  -3   1   14.60    6.10
  12   3  -2  265.17   20.90
 -12  -3  -2  281.77   15.10
 -12   3   2  298.07   15.30
 -12  -3  -2  287.37   14.40
 -12  -3  -2  277.17   13.50
 -12  -3  -2  293.07   12.80
  12  -3   2  217.98   14.00
 -12   3   2  288.97   14.90
 -12   3   2  272.57   21.70
  12   3  -2  270.97   21.00
 -12  -3  -2  259.67   20.90
 -12   3   2  284.57   18.50
  12   3  -2  278.17   14.30
  12   3   2  278.67   19.30
 -12   3  -2  262.47   15.00
  12  -3  -2  277.17   20.40
 -12  -3   2  302.47   14.60
 -12   3  -2  297.67   15.80
  12   3   2  270.47   11.00
  12  -3  -2  282.37   22.90
 -12  -3   2  305.97   23.70
 -12  -3   2  281.57   16.20
 -12  -3   2  276.27   15.80
  12  -3  -2  266.07   15.80
 -12   3  -2  285.17   13.20
 -12   3  -2  282.17   20.60
  12  -3  -2  258.37   15.80
 -12   3   3  113.29   11.70
  12  -3   3  107.29    9.30
  12   3  -3  135.09   17.40
  12   3  -3  111.29   11.50
 -12  -3  -3  102.19    8.90
 -12   3   3  103.69   13.10
 -12  -3  -3  109.09   10.60
  12   3  -3   91.79   11.90
  12   3  -3  115.19   10.90
  12  -3   3  106.89    8.40
 -12  -3  -3  108.19   15.20
 -12  -3  -3  104.09   10.50
 -12   3   3  105.69   15.90
  12  -3  -3  108.79   12.30
 -12  -3   3  106.19   12.70
 -12   3  -3   98.09   14.20
 -12  -3   3  135.89   18.10
 -12   3  -3  102.19   11.90
 -12  -3   3   84.19   10.60
 -12  -3   3   99.89   10.70
 -12   3  -3   89.89    9.10
 -12   3  -3  112.69   11.50
  12  -3  -3   85.29   11.30
  12  -3  -3  111.29   12.40
  12   3   3  102.69    7.40
  12   3  -4  159.38   13.20
 -12   3   4  142.09   13.80
 -12  -3  -4  157.18   11.50
 -12  -3  -4  150.98   19.30
 -12  -3  -4  144.29   11.40
 -12  -3  -4  163.98   10.10
 -12   3   4  148.39   17.70
  12   3  -4  135.39   15.70
  12  -3   4  144.59   10.20
  12   3  -4  165.28   13.60
 -12   3   4  148.39   17.50
 -12  -3   4  142.19   14.80
 -12   3  -4  169.18   12.70
 -12   3  -4  149.79   18.30
 -12  -3   4  128.69   18.90
  12  -3  -4  137.59   15.40
  12  -3  -4  172.98   14.90
 -12  -3   4  175.48   13.50
  12   3   4  149.09    9.00
 -12  -3   4  159.88   15.20
  12  -3  -4  149.88   15.00
 -12   3   5   -4.80   10.80
  12   3  -5    8.90    7.20
 -12   3   5    7.70    8.00
  12   3  -5   21.70   14.30
  12  -3   5    5.50    5.30
 -12   3   5   -0.80    7.10
 -12   3   5  -12.00    8.50
  12   3  -5    6.90    9.50
  12   3  -5   12.30    9.50
  12   3  -5   -6.30    7.20
 -12   3   5   10.30   12.00
 -12  -3   5  -10.70    8.20
  12  -3  -5    3.50    8.20
 -12  -3   5    7.70    8.80
  12  -3  -5    4.50    9.00
 -12  -3   5    7.40    7.50
  12  -3  -5   -1.10    8.90
 -12  -3   5    7.50   13.10
 -12  -3   5   13.00    7.70
  12   3   5    1.30    4.50
  12  -3  -5   -5.00   15.60
  12  -3   6  753.62   25.00
 -12   3   6  794.22   30.00
  12   3  -6  792.42   28.70
 -12   3   6  814.82   34.90
 -12   3   6  785.32   34.40
 -12   3   6  805.32   29.80
  12   3  -6  820.62   32.70
  12   3  -6  795.72   43.10
 -12   3   6  821.32   29.70
  12   3  -6  821.22   30.50
  12   3  -6  783.32   33.40
 -12  -3   6  847.62   27.50
  12  -3  -6  842.52   31.80
 -12  -3   6  800.42   38.30
  12  -3  -6  786.62   33.30
 -12  -3   6  792.22   28.80
  12  -3  -6  812.52   31.20
  12  -3  -6  784.42   44.40
 -12  -3   6  751.52   30.60
 -12  -3   6  804.22   31.30
 -12   3   7  136.69   17.70
 -12   3   7  144.99   15.80
  12   3  -7  136.69   19.30
  12   3  -7  127.29   14.60
  12   3  -7  158.88   18.60
 -12   3   7  159.98   20.50
 -12   3   7  139.49   16.00
  12   3  -7  151.78   19.10
 -12   3   7  164.48   19.20
  12   3  -7  151.48   27.00
  12  -3  -7  113.69   18.40
 -12  -3   7  173.38   16.40
 -12  -3   7  158.18   21.80
 -12   3  -7  159.78   14.20
 -12  -3   7  168.68   18.20
  12  -3  -7  225.28   38.50
  12  -3  -7  153.88   17.40
  12  -3  -7  168.28   17.80
 -12  -3   7  111.59   16.60
 -13  -3   0   17.30    7.00
 -13  -3   0   -1.10    5.50
  13  -3   0   -4.00    5.40
  13   3   0    0.70    4.70
  13   3   0   14.60   10.00
  13  -3   0    3.30    6.40
 -13  -3   0   -1.00    5.00
 -13   3   0   -1.70    7.10
  13  -3   0    2.90    9.80
 -13   3   0  -12.20    5.20
 -13  -3   0    1.20    6.40
 -13   3   0    6.80    5.40
  13   3   0    7.40    6.50
 -13   3   0   -4.90    9.80
  13   3   0  -12.70    9.00
 -13  -3   0  -12.90   11.30
 -13   3   0   -2.40    6.30
  13  -3   0    2.80    4.30
  13  -3   0    5.90    6.70
 -13  -3  -1  859.91   24.80
  13   3  -1  794.92   33.70
 -13   3   1  834.12   26.60
  13  -3   1  851.61   24.70
  13  -3   1  801.62   23.40
 -13  -3  -1  828.72   26.40
  13  -3   1  788.12   28.80
  13  -3   1  806.12   25.70
 -13  -3  -1  840.82   26.10
 -13   3   1  809.32   28.40
 -13   3   1  829.62   30.20
  13  -3   1  804.42   24.60
 -13  -3  -1  726.23   41.50
 -13   3   1  800.02   35.00
 -13  -3  -1  804.52   26.00
  13   3  -1  843.12   25.20
  13   3  -1  811.42   32.60
 -13   3  -1  712.73   47.40
 -13   3  -1  771.22   24.70
 -13  -3   1  814.62   27.30
  13  -3  -1  843.52   28.00
  13   3   1  876.61   23.80
 -13  -3   1  848.32   37.70
 -13  -3   1  730.13   30.00
 -13   3  -1  811.92   25.80
  13  -3  -1  832.62   27.40
  13   3   1  836.82   22.80
 -13  -3   1  832.72   26.90
  13  -3  -1  823.52   26.20
  13   3   1  869.81   28.90
  13  -3  -1  810.52   33.80
  13   3   1  774.72   25.10
 -13  -3   1  848.92   25.90
 -13   3  -1  794.12   27.60
 -13   3  -1  827.22   28.40
  13   3  -2   34.70    7.30
 -13   3   2   17.70    6.50
 -13  -3  -2   12.80    5.60
  13  -3   2   11.30    4.80
 -13  -3  -2   25.10    6.80
 -13  -3  -2   21.00    6.90
 -13   3   2   18.90   12.30
 -13   3   2   26.80    9.60
 -13  -3  -2   28.90   12.60
  13   3  -2   18.60    8.50
 -13  -3  -2   18.40    6.60
 -13   3   2   11.90    6.80
 -13   3  -2   20.60    7.80
 -13   3  -2   18.00   11.20
 -13  -3   2   27.00    8.40
 -13  -3   2   14.50    8.60
  13  -3  -2   16.70    7.70
 -13  -3   2   28.00   13.00
 -13   3  -2    8.00    5.80
  13  -3  -2    4.10    8.00
 -13   3  -2   14.50    6.10
  13  -3  -2   16.80    8.20
 -13  -3   2   12.00    6.20
  13   3   2   14.40    4.30
 -13   3  -2   11.80    7.60
 -13  -3  -3  261.57   14.90
 -13   3   3  260.77   21.00
  13  -3   3  253.37   12.70
  13   3  -3  277.27   16.30
 -13   3   3  222.98   22.80
  13   3  -3  172.08   21.00
 -13   3   3  265.87   17.00
  13  -3   3  246.88   13.30
  13   3  -3  279.07   19.50
 -13  -3  -3  281.57   14.20
  13  -3   3  244.08   12.90
 -13  -3  -3  265.77   15.00
 -13  -3  -3  239.28   24.10
 -13  -3  -3  267.67   13.10
 -13  -3   3  251.67   18.90
 -13   3  -3  282.97   23.30
  13   3   3  264.97   11.70
 -13  -3   3  270.27   16.60
 -13   3  -3  273.17   16.60
 -13   3  -3  262.97   16.70
 -13   3  -3  253.27   13.50
  13   3   3  279.47   15.50
 -13  -3   3  230.48   17.60
  13  -3  -3  275.57   18.10
 -13  -3   3  247.38   15.40
  13  -3  -3  272.97   17.10
 -13  -3   3  233.68   25.90
  13  -3  -3  254.27   18.60
 -13  -3  -4  397.16   17.00
 -13  -3  -4  360.86   15.10
 -13  -3  -4  384.16   15.00
 -13   3   4  345.67   24.30
 -13  -3  -4  373.66   26.60
 -13   3   4  379.86   27.00
 -13  -3  -4  354.46   16.70
  13   3  -4  345.57   23.70
  13   3  -4  309.47   23.30
  13   3  -4  347.67   29.20
  13   3  -4  351.56   18.60
 -13   3   4  373.66   20.00
  13  -3   4  354.26   15.50
  13   3  -4  360.06   22.30
 -13   3   4  334.87   20.90
 -13  -3   4  379.76   21.20
 -13  -3   4  345.87   20.90
  13  -3  -4  384.06   20.40
 -13  -3   4  374.16   19.10
  13  -3  -4  323.77   25.60
 -13  -3   4  356.66   19.20
  13  -3  -4  412.56   32.80
 -13   3  -4  339.37   24.70
 -13  -3   4  348.17   30.20
  13  -3  -4  364.86   22.20
  13   3   4  360.56   14.00
 -13  -3  -5  196.08   24.60
  13   3  -5  222.58   20.90
  13  -3   5  172.38   12.50
 -13   3   5  202.28   22.20
 -13   3   5  207.48   18.10
  13   3  -5  143.09   22.30
 -13   3   5  178.58   16.80
  13   3  -5  199.58   20.90
 -13   3   5  192.58   18.70
  13   3  -5  186.98   16.90
 -13   3   5  206.78   23.50
  13   3  -5  190.48   20.20
 -13  -3  -5  191.08   13.90
 -13  -3   5  163.78   18.50
  13  -3  -5  244.88   28.40
 -13  -3   5  173.68   22.70
  13   3   5  148.09   17.60
 -13  -3   5  189.98   16.70
 -13  -3   5  168.08   17.10
 -13  -3   5  189.48   15.90
  13  -3  -5  217.98   19.80
  13  -3  -5  184.68   20.10
  13  -3  -5  183.78   19.60
 -13   3   6  558.84   27.30
 -13   3   6  548.95   26.90
  13   3  -6  607.34   30.40
 -13   3   6  560.34   32.70
 -13   3   6  550.74   26.50
  13  -3   6  532.65   21.60
  13   3  -6  526.85   26.40
  13   3  -6  571.94   31.10
 -13   3   6  501.25   32.20
  13   3  -6  585.44   25.90
  13   3  -6  526.55   41.50
 -13  -3   6  520.45   24.90
 -13  -3   6  525.85   23.60
 -13  -3   6  602.04   29.50
 -13  -3   6  562.74   37.40
 -13  -3   6  553.34   28.20
  13  -3  -6  524.45   30.00
  13  -3  -6  577.64   44.70
  13  -3  -6  606.34   29.20
 -13   3   7  839.22   38.80
 -13   3   7  835.72   32.30
  13   3  -7  790.32   39.80
  13   3  -7  793.02   34.70
  13   3  -7  762.52   37.30
  13   3  -7  833.62   33.20
 -13   3   7  834.52   34.60
  13  -3  -7  804.02   44.80
 -13  -3   7  859.71   37.00
  13  -3  -7  836.72   39.10
 -13  -3   7  870.71   29.90
 -13  -3   7  862.51   44.50
  13  -3  -7  805.52   36.30
 -14   3   0  686.03   24.40
 -14  -3   0  661.93   24.80
 -14  -3   0  648.64   22.60
  14  -3   0  634.94   24.20
  14  -3   0  658.93   24.30
 -14  -3   0  648.84   35.50
 -14  -3   0  659.83   25.00
  14  -3   0  615.14   30.10
 -14   3   0  629.34   23.60
 -14   3   0  679.33   28.00
 -14   3   0  628.34   26.00
  14   3   0  647.84   22.20
 -14  -3   0  640.24   24.50
  14  -3   0  611.04   20.90
  14   3   0  670.63   29.40
 -14   3   0  612.84   32.30
  14  -3   0  625.84   23.30
  14   3   0  631.14   24.70
  14  -3   1  407.66   19.10
  14   3  -1  357.56   20.40
 -14  -3  -1  360.96   18.50
  14  -3   1  369.46   22.50
 -14   3   1  378.66   27.50
  14   3  -1  369.06   17.50
 -14  -3  -1  335.27   18.60
 -14   3   1  382.16   19.20
 -14  -3  -1  316.67   28.20
  14  -3   1  390.46   16.10
 -14   3   1  349.67   19.10
 -14   3   1  374.86   23.10
 -14   3   1  416.16   21.50
 -14  -3  -1  410.46   17.40
 -14  -3  -1  349.07   18.40
  14  -3   1  407.56   17.80
 -14   3  -1  398.86   18.60
 -14  -3   1  355.66   20.10
  14   3   1  370.36   21.70
  14  -3  -1  411.06   29.10
 -14   3  -1  362.96   27.50
  14  -3  -1  378.26   18.90
 -14   3  -1  380.06   20.40
  14   3   1  371.76   15.80
 -14   3  -1  378.26   17.90
  14  -3  -1  404.96   20.60
  14  -3  -1  393.06   20.40
 -14  -3   1  378.16   19.10
 -14  -3   1  353.76   29.80
 -14   3  -1  360.76   20.70
 -14  -3   1  356.36   19.90
  14   3   1  370.36   16.20
  14   3   1  386.26   18.30
 -14  -3   1  396.86   18.30
 -14   3   2   -6.20    7.20
 -14  -3  -2   -1.80    5.90
 -14  -3  -2   -1.00   13.60
 -14   3   2   -8.50   12.30
  14  -3   2    6.60   13.50
 -14   3   2    0.20    8.40
  14   3  -2    6.80    6.90
  14  -3   2   -9.50    5.90
  14   3  -2    2.40    8.70
 -14   3   2    6.30   10.40
 -14  -3  -2   -0.10    6.80
 -14  -3  -2   13.10    7.20
 -14  -3  -2   12.80    7.40
 -14   3   2   -4.90    7.10
  14  -3   2    6.20    5.00
  14   3  -2   15.60   13.20
  14   3   2   17.90    9.00
  14  -3  -2   -1.70    7.70
  14  -3  -2    6.70    8.60
  14  -3  -2   12.30   14.10
 -14   3  -2   -6.60    9.00
 -14  -3   2   14.10    8.70
  14   3   2    0.20    5.40
 -14   3  -2    4.80   11.60
 -14  -3   2   -8.20   14.10
 -14  -3   2    2.30    8.00
 -14   3  -2    1.10    6.80
  14  -3  -2    0.10    8.50
 -14   3  -2   -7.30    5.80
  14   3   2   -7.50    7.80
 -14  -3   2    6.90    7.00
 -14   3  -2   -1.00    8.40
 -14  -3   2   -0.20    7.20
 -14  -3  -3  216.68   15.40
 -14   3   3  227.58   18.60
  14   3  -3  210.48   19.80
 -14  -3  -3  238.98   13.80
  14   3  -3  222.78   26.50
 -14  -3  -3  226.68   15.20
 -14   3   3  216.18   17.60
 -14   3   3  254.37   17.10
  14   3  -3  224.98   19.50
 -14   3   3  213.28   25.10
  14  -3   3  215.88   13.10
  14   3  -3  247.98   16.50
 -14  -3  -3  244.88   26.60
  14  -3   3  197.08   12.40
 -14   3   3  251.07   23.10
 -14  -3  -3  207.68   14.20
 -14  -3   3  215.28   16.60
 -14  -3   3  250.77   28.90
 -14  -3   3  224.48   16.20
 -14  -3   3  191.18   18.60
 -14  -3   3  217.38   18.60
 -14   3  -3  225.98   15.30
  14  -3  -3  229.58   18.10
  14   3   3  223.98   12.20
 -14   3  -3  184.28   17.00
 -14   3  -3  213.58   24.20
  14  -3  -3  232.38   19.20
  14   3   3  209.48   15.40
 -14   3  -3  238.88   17.60
  14  -3  -3  252.47   19.10
  14   3   3  219.58   11.70
 -14   3  -3  218.88   14.00
  14  -3  -3  223.98   29.00
  14   3  -4  273.37   18.60
 -14   3   4  314.27   29.00
 -14  -3  -4  321.37   17.10
 -14   3   4  296.87   19.60
  14   3  -4  276.97   23.00
 -14   3   4  290.87   25.10
 -14   3   4  326.77   21.60
  14   3  -4  300.67   31.80
  14   3  -4  315.47   23.20
 -14  -3  -4  308.37   17.30
  14  -3   4  292.37   15.20
 -14  -3  -4  348.67   30.00
 -14   3   4  305.17   21.50
  14  -3  -4  303.57   20.70
 -14  -3   4  326.47   32.80
 -14  -3   4  313.27   27.00
  14  -3  -4  301.87   22.00
 -14   3  -4  285.57   19.30
  14   3   4  282.17   13.50
  14  -3  -4  278.57   33.20
 -14  -3   4  316.67   19.90
 -14  -3   4  305.17   22.40
 -14  -3   4  298.17   19.60
  14  -3  -4  285.37   23.10
  14   3  -5 1136.99   41.20
 -14   3   5 1215.28   44.30
  14  -3   5 1103.89   32.00
 -14   3   5 1180.38   39.10
 -14  -3  -5 1164.88   32.70
  14   3  -5 1151.18   42.40
  14   3  -5 1192.18   36.90
 -14  -3  -5 1253.57   47.20
 -14   3   5 1143.69   38.10
  14   3  -5 1155.58   52.99
 -14   3   5 1179.88   46.90
 -14  -3   5 1106.69   50.19
  14  -3  -5 1173.08   42.10
  14  -3  -5 1127.29   55.29
 -14   3  -5 1146.09   34.80
  14  -3  -5 1175.78   40.10
  14   3   5 1186.88   30.10
 -14  -3   5 1128.09   37.50
  14  -3  -5 1193.08   39.30
 -14  -3   5 1220.28   41.20
 -14  -3   5 1227.48   40.40
 -14  -3   5 1164.68   36.20
 -14   3   6  347.77   25.90
  14   3  -6  276.87   29.60
 -14   3   6  378.56   33.40
  14   3  -6  331.67   24.10
 -14   3   6  296.97   32.00
  14  -3   6  307.77   18.40
  14   3  -6  313.57   28.80
 -14   3   6  398.66   26.70
  14   3  -6  316.47   23.50
  14  -3  -6  253.97   26.60
 -14  -3   6  305.57   21.50
 -14  -3   6  278.07   27.20
 -14  -3   6  332.17   28.00
  14  -3  -6  356.96   26.90
 -14  -3   6  384.36   37.50
  14  -3  -6  248.58   28.50
  15   3   0   10.50   12.50
 -15   3   0   -8.00    8.90
  15  -3   0   -5.10    5.70
  15  -3   0    7.30    8.50
  15   3   0   -5.50    9.20
  15   3   0    2.60    8.90
 -15  -3   0    8.10    8.30
 -15  -3   0   -2.80    7.20
  15   3   0    8.70    7.10
 -15  -3   0  -16.20    8.30
  15  -3   0   -1.80    7.80
  15  -3   0   -1.60    7.50
 -15  -3   0    4.40    7.90
 -15  -3   0    2.70   15.60
 -15   3   0    1.00    7.70
 -15   3   0    7.90    7.60
  15  -3   0   16.50   14.00
 -15   3   0    5.10   10.70
 -15   3   0    7.50   14.80
 -15  -3  -1  164.58   16.20
 -15   3   1  141.59   15.70
 -15   3   1  129.19   15.60
 -15  -3  -1  189.68   16.80
  15  -3   1  140.79   11.40
 -15  -3  -1  145.79   22.60
 -15  -3  -1  139.79   13.50
  15  -3   1  122.19   13.70
  15   3  -1  130.69   15.50
  15  -3   1  143.79   15.60
 -15   3   1  192.88   20.50
 -15   3   1  140.49   15.30
  15   3  -1  120.09   14.30
 -15  -3  -1  133.69   15.10
  15   3  -1  142.59   17.00
  15  -3   1  113.19   13.10
  15  -3   1  122.79   16.90
 -15   3   1  117.59   19.00
 -15  -3   1  150.28   15.30
 -15   3  -1  125.89   15.00
  15   3   1  158.38   12.90
  15   3   1  150.08   11.30
 -15   3  -1  139.19   14.80
 -15  -3   1  128.59   21.70
 -15   3  -1  125.09   14.70
  15  -3  -1  161.18   16.90
 -15  -3   1  188.68   15.40
  15   3   1  137.79   16.80
  15  -3  -1  163.48   16.20
 -15  -3   1  138.09   15.40
  15  -3  -1  148.89   17.10
  15   3   1  133.59   15.10
 -15   3  -1  160.98   17.80
 -15   3  -1  140.99   20.50
 -15  -3   1  146.69   15.30
 -15   3   2  563.74   24.90
 -15   3   2  589.44   36.40
  15   3  -2  589.94   23.90
 -15  -3  -2  539.65   23.40
 -15  -3  -2  585.04   24.10
 -15   3   2  556.14   24.70
 -15  -3  -2  553.54   36.70
 -15  -3  -2  585.74   21.80
  15  -3   2  569.44   23.60
  15  -3   2  533.45   20.00
  15   3  -2  521.45   27.50
 -15   3   2  597.84   30.00
 -15   3   2  610.14   27.90
  15   3  -2  546.35   34.10
 -15  -3  -2  532.95   22.70
  15   3  -2  543.95   27.40
  15  -3   2  559.94   21.30
  15  -3  -2  563.34   36.40
  15   3   2  537.55   19.20
  15  -3  -2  608.04   27.40
 -15   3  -2  564.04   22.20
 -15   3  -2  555.14   23.80
  15   3   2  564.44   24.60
 -15  -3   2  577.94   27.10
 -15  -3   2  560.64   24.50
 -15   3  -2  583.34   34.40
 -15   3  -2  620.74   25.90
  15  -3  -2  533.25   25.80
 -15   3  -2  572.34   26.00
  15   3   2  566.94   19.90
 -15  -3   2  606.24   38.20
  15  -3  -2  571.34   25.50
 -15  -3   2  609.34   24.70
 -15  -3   2  568.74   26.60
 -15   3   3  406.36   33.40
  15   3  -3  461.75   26.60
  15  -3   3  410.46   18.10
  15   3  -3  449.95   22.50
 -15   3   3  427.46   22.50
 -15  -3  -3  464.75   21.50
 -15  -3  -3  472.05   35.30
  15   3  -3  373.26   33.70
 -15  -3  -3  464.95   19.70
 -15  -3  -3  472.35   21.80
  15  -3   3  454.15   18.30
 -15  -3  -3  443.06   19.90
 -15   3   3  423.36   24.70
  15   3  -3  399.36   26.40
 -15   3   3  463.55   29.10
 -15   3   3  462.65   24.20
  15  -3   3  474.85   20.30
  15   3   3  457.05   22.00
  15   3   3  424.26   16.60
 -15   3  -3  427.26   32.70
 -15  -3   3  498.85   23.90
 -15   3  -3  436.26   19.40
 -15  -3   3  446.06   22.60
  15   3   3  445.96   16.70
  15  -3  -3  452.95   26.40
  15  -3  -3  436.56   24.60
 -15  -3   3  416.36   25.30
 -15   3  -3  457.25   24.00
 -15   3  -3  472.55   21.70
  15  -3  -3  418.66   36.60
 -15  -3   3  472.85   25.70
  15  -3  -3  463.95   26.10
 -15  -3   3  414.96   36.00
 -15  -3  -4  815.32   24.90
 -15   3   4  768.82   33.30
 -15  -3  -4  773.72   27.20
 -15  -3  -4  794.62   27.70
  15   3  -4  754.32   34.90
  15  -3   4  810.72   26.00
 -15   3   4  749.42   31.90
  15   3  -4  849.61   46.40
 -15   3   4  715.93   30.60
 -15   3   4  799.82   37.60
 -15   3   4  797.62   42.10
  15   3  -4  786.62   30.00
 -15  -3  -4  709.03   41.60
  15   3  -4  812.92   35.30
 -15  -3   4  740.13   33.10
 -15  -3   4  837.22   34.20
 -15   3  -4  843.42   29.10
  15   3   4  774.12   23.60
 -15  -3   4  756.52   30.50
  15  -3  -4  852.81   49.10
 -15   3  -4  789.62   24.70
 -15  -3   4  826.42   47.20
  15  -3  -4  766.42   33.10
  15  -3  -4  800.92   35.20
 -15  -3   4  803.12   31.00
 -15   3  -4  801.62   30.50
  15  -3  -4  790.42   32.40
 -15   3  -4  848.62   40.60
 -15   3   5   55.29   17.50
  15   3  -5   62.39   17.10
 -15  -3  -5   34.90   20.10
 -15   3   5   43.30   14.20
  15  -3   5   42.60    9.60
 -15   3   5   63.49   20.80
  15   3  -5   29.30   15.40
  15   3  -5   59.89   13.30
 -15  -3  -5   76.49   12.40
 -15   3   5   42.30   18.00
  15  -3  -5   36.30   14.30
 -15   3  -5   87.79   14.00
  15  -3  -5   39.90   14.50
 -15  -3   5   42.50   15.50
  15  -3  -5   49.90   16.60
 -15  -3   5   56.09   23.10
  15   3   5   50.59    8.70
 -15  -3   5   49.50   12.80
 -15  -3   5   40.40   15.60
  16   3   0    2.70    6.80
 -16   3   0  -19.40   11.70
 -16  -3   0   14.90   18.80
  16  -3   0   14.30    9.30
 -16  -3   0   14.80    8.80
 -16   3   0    8.10   11.90
 -16   3   0    5.10    9.50
  16   3   0    2.40    7.90
 -16  -3   0    0.40   10.60
 -16   3   0    5.20    9.20
  16  -3   0   13.70   10.30
 -16  -3   0  -16.20    9.50
  16   3   0    2.90   10.70
  16   3   0   -2.00   10.80
  16  -3   0   17.30    7.10
 -16  -3   0    4.10   10.20
 -16   3   0  -10.60   16.60
  16  -3   0    3.70   10.10
  16   3  -1  599.24   24.60
 -16  -3  -1  623.44   25.00
  16   3  -1  556.54   29.10
 -16   3   1  638.54   39.20
 -16  -3  -1  624.54   27.40
  16  -3   1  638.64   25.10
 -16  -3  -1  631.44   41.20
 -16  -3  -1  621.04   26.50
 -16   3   1  617.04   29.40
  16   3  -1  669.13   36.80
 -16  -3  -1  581.94   26.40
 -16   3   1  640.74   27.30
  16   3  -1  644.04   29.30
  16  -3   1  664.73   22.90
  16  -3   1  624.44   26.30
 -16   3   1  678.63   32.20
 -16   3   1  614.24   26.80
  16   3   1  624.04   21.80
 -16  -3   1  568.34   40.20
 -16   3  -1  584.04   26.10
 -16  -3   1  637.24   28.60
 -16  -3   1  552.54   26.50
  16  -3  -1  625.24   27.10
  16   3   1  657.83   28.30
  16   3   1  616.14   22.80
  16  -3  -1  609.64   28.20
 -16   3  -1  588.54   37.80
 -16   3  -1  560.54   28.80
 -16   3  -1  567.44   25.20
  16  -3  -1  621.94   28.20
  16  -3  -1  685.03   39.40
  16   3   1  645.14   30.40
  16  -3  -1  614.54   23.40
 -16   3  -1  615.94   28.70
 -16  -3   1  639.04   26.40
 -16  -3   1  636.24   28.90
 -16  -3  -2  205.08   18.20
 -16   3   2  202.28   19.90
 -16  -3  -2  180.18   18.80
  16   3  -2  279.77   24.20
 -16   3   2  226.78   20.50
  16  -3   2  201.88   14.00
 -16   3   2  260.87   32.40
  16   3  -2  216.58   18.70
  16   3  -2  205.28   26.00
 -16  -3  -2  248.68   28.30
 -16  -3  -2  194.48   18.80
  16   3  -2  192.48   22.20
 -16  -3  -2  219.88   17.00
  16  -3   2  193.18   16.40
 -16   3   2  226.78   34.50
 -16   3   2  232.78   23.20
  16  -3   2  216.68   19.50
 -16   3  -2  186.98   20.90
  16   3   2  202.18   13.40
  16   3   2  202.18   20.20
 -16   3  -2  212.38   17.40
  16  -3  -2  209.48   20.40
 -16   3  -2  230.18   21.70
 -16  -3   2  170.98   26.50
  16  -3  -2  190.98   21.70
 -16   3  -2  178.38   17.80
 -16  -3   2  179.68   21.90
 -16   3  -2  241.88   26.80
 -16  -3   2  221.98   18.80
  16  -3  -2  245.18   22.50
 -16  -3   2  225.08   22.00
  16   3   2  195.98   14.80
 -16  -3   2  195.28   19.60
  16  -3  -2  181.88   25.00
  16  -3   3   17.90    8.80
  16   3  -3   42.80   12.00
  16   3  -3   35.50   14.60
 -16   3   3   39.20   12.10
 -16   3   3   14.30   19.20
 -16   3   3   32.30   13.00
 -16  -3  -3   50.99   21.00
 -16  -3  -3   16.60    9.20
  16  -3   3   40.40    8.70
 -16  -3  -3   34.70   11.20
 -16  -3  -3   29.80    9.20
  16   3  -3   17.00   20.40
  16   3  -3   35.00   14.90
 -16   3   3   28.30   14.30
  16  -3   3   34.50   10.30
 -16   3   3   29.80   16.00
 -16  -3  -3   14.00   10.90
  16   3   3   42.60   11.70
 -16  -3   3   34.80   14.50
 -16  -3   3   36.30   12.50
 -16   3  -3    7.90   12.50
  16   3   3   29.30    8.00
  16  -3  -3   43.20   14.80
  16   3   3   37.10    7.60
  16  -3  -3   26.40   12.10
 -16  -3   3   26.50   21.20
  16  -3  -3   16.90   15.10
 -16   3  -3   28.60    9.80
 -16   3  -3   -1.20   19.10
 -16  -3   3   14.50   14.00
 -16  -3   3    2.00   10.90
 -16   3  -3   61.79   12.20
  16  -3  -3   -8.60   23.00
 -16  -3  -4   46.80   11.70
 -16   3   4    8.00   22.10
 -16  -3  -4   83.09   24.30
  16   3  -4   94.89   17.70
 -16  -3  -4   92.99   14.00
  16   3  -4   65.49   14.50
 -16  -3  -4   72.19   11.00
  16   3  -4   53.59   17.30
 -16   3   4  104.99   16.30
 -16   3   4   64.99   20.00
  16  -3   4   74.79   11.10
 -16   3  -4   78.09   13.30
 -16   3  -4   98.89   13.50
 -16   3  -4   73.99   15.80
 -16  -3   4   41.90   15.50
  16  -3  -4   61.59   14.80
 -16  -3   4  106.09   18.70
 -16   3  -4   61.29   21.40
  16   3   4   76.99    9.90
  16  -3  -4   93.89   18.00
 -16   3  -4   66.59   10.30
 -16  -3   4   61.69   25.40
  16  -3  -4   77.39   16.40
 -17   3   0   -8.20   13.80
 -17  -3   0  -12.60   22.40
  17  -3   0    3.20    8.00
  17  -3   0   21.10   11.50
  17   3   0    5.80   10.00
  17   3   0   -2.90   12.30
  17  -3   0    0.90   12.30
 -17  -3   0  -15.10   11.40
  17   3   0   23.30   13.50
  17  -3   0  -23.90   11.70
 -17   3   0   22.70   11.90
  17   3   0    8.20    8.00
  17  -3   0   20.40   19.30
 -17   3   0   43.90   21.20
 -17  -3   0   -3.50   11.70
  17   3   0   35.90   18.30
 -17   3   0  -13.30   10.10
 -17  -3   0   -9.80   12.10
 -17  -3   0    4.90   10.80
 -17   3   0   -0.80   14.60
 -17   3   1  153.88   17.30
 -17   3   1  216.28   28.70
  17  -3   1  208.68   15.60
 -17  -3  -1  205.88   21.90
  17   3  -1  162.08   18.90
 -17  -3  -1  178.68   28.20
 -17  -3  -1  180.88   18.00
 -17  -3  -1  187.78   19.00
  17   3  -1  194.08   23.80
 -17   3   1  220.58   27.30
  17   3  -1  177.88   20.00
  17  -3   1  179.78   20.70
 -17  -3  -1  194.38   21.40
  17   3  -1  129.09   23.10
 -17   3   1  173.88   21.10
  17  -3  -1  205.78   21.80
 -17   3  -1  189.98   27.70
 -17   3  -1  175.08   19.80
  17  -3  -1  156.58   25.90
  17   3   1  185.38   20.30
  17   3   1  178.48   19.20
  17   3   1  169.48   20.30
 -17  -3   1  186.08   19.70
  17  -3  -1  182.68   22.40
 -17  -3   1  141.69   27.90
  17  -3  -1  196.48   19.70
 -17   3  -1  180.48   21.20
  17   3   1  160.88   14.40
 -17   3  -1  152.28   20.00
 -17  -3   1  187.88   22.70
 -17  -3   1  195.48   23.60
  17  -3  -1  182.98   16.00
 -17   3  -1  174.78   19.60
  17  -3   2  615.54   23.30
 -17  -3  -2  578.84   25.70
 -17   3   2  589.44   35.90
  17   3  -2  568.04   41.80
  17   3  -2  583.64   33.60
 -17   3   2  609.14   30.20
 -17  -3  -2  514.95   27.50
 -17  -3  -2  595.24   26.90
  17   3  -2  543.45   27.60
 -17  -3  -2  617.14   47.00
  17   3  -2  611.44   32.60
 -17  -3  -2  563.84   28.80
 -17   3   2  574.24   42.50
 -17  -3   2  554.54   32.00
  17  -3  -2  533.85   29.80
 -17  -3   2  520.95   31.30
  17  -3  -2  579.54   44.30
 -17   3  -2  531.85   26.90
  17  -3  -2  624.64   32.30
 -17   3  -2  570.94   25.50
 -17  -3   2  552.14   47.50
  17   3   2  596.54   22.00
 -17  -3   2  555.84   27.90
 -17   3  -2  593.64   30.20
  17  -3  -2  557.64   31.40
 -17   3  -2  585.94   43.10
 -17   3  -2  600.54   32.20
 -17  -3  -3   20.80   14.20
  17   3  -3   -8.10   16.20
 -17   3   3   26.70   26.00
 -17   3   3   10.60   19.10
  17   3  -3    9.10   13.10
 -17  -3  -3   -3.90   15.00
 -17  -3  -3    7.40   11.60
 -17  -3  -3   -8.10   24.30
  17   3  -3   31.60   17.40
 -17   3   3   -8.10   13.80
  17  -3   3   -5.80    8.70
  17  -3  -3   10.30   14.90
  17  -3  -3    6.60   16.00
 -17   3  -3  -33.20   20.90
 -17  -3   3   -4.30   16.00
 -17  -3   3   10.40   27.30
  17   3   3   13.00    8.40
 -17   3  -3   16.20   12.90
  17  -3  -3   -6.10   15.50
 -17   3  -3   18.00   15.80
 -17   3  -3   14.50   12.10
 -18  -3   0   41.40   28.10
  18  -3   0   56.59   11.90
 -18  -3   0   77.99   16.70
  18   3   0   64.39   11.30
 -18   3   0   69.69   26.80
  18  -3   0  135.39   25.60
 -18  -3   0   40.10   15.20
 -18   3   0   51.29   14.50
   0   4   0 1228.98   24.90
   0  -4   0 1194.18   22.00
   0  -4   0 1211.88   22.90
   0   4   0 1215.38   22.80
   0  -4   0 1207.88   22.80
   0   4   0 1213.78   22.90
   0   4   0 1178.88   23.00
   0  -4   0 1228.88   23.30
   0   4   0 1195.68   22.00
   0  -4   0 1219.28   25.20
   0  -4   1    1.30    0.70
   0  -4  -1   -0.30    0.80
   0   4   1    0.80    0.80
   0   4  -1    3.50    0.90
   0  -4  -1    0.80    0.90
   0  -4   1   -0.60    0.70
   0   4  -1    0.60    0.80
   0  -4  -1   -1.00    1.10
   0   4   1    0.90    0.80
   0   4  -1    1.90    0.80
   0  -4   1    0.00    1.60
   0   4  -1    1.50    1.60
   0  -4   1    1.50    0.90
   0   4  -1    0.60    0.70
   0   4   1    2.50    1.40
   0  -4  -1    3.00    1.00
   0   4   1    1.10    0.90
   0   4  -2 2472.65   47.00
   0  -4   2 2590.34   47.80
   0   4   2 2403.86   45.80
   0   4  -2 2598.04   48.30
   0   4  -2 2474.05   45.00
   0   4   2 2533.35   47.00
   0  -4  -2 2463.85   46.30
   0  -4   2 2513.35   45.00
   0   4   2 2508.15   45.30
   0   4   2 2556.34   46.40
   0  -4  -2 2490.05   45.70
   0  -4  -2 2539.05   46.00
   0   4  -2 2546.25   45.60
   0  -4  -2 2535.45   47.20
   0  -4  -3   -0.20    1.40
   0   4   3    1.70    1.70
   0  -4  -3    0.70    1.40
   0  -4  -3    1.70    1.80
   0   4  -3    2.30    1.70
   0  -4  -3    1.00    1.90
   0  -4   3   -0.90    1.00
   0   4  -3    1.20    1.20
   0   4  -3    1.50    2.60
   0  -4   4 2184.58   42.70
   0  -4  -4 2137.09   40.50
   0  -4  -4 2130.19   42.30
   0   4  -4 2122.99   43.10
   0  -4  -4 2145.09   42.00
   0  -4  -4 2153.88   41.20
   0  -4  -5    4.60    2.80
   0  -4  -5    3.00    3.20
   0   4  -5    1.20    2.60
   0   4   5    2.70    1.90
   0  -4  -6  111.39    7.90
   0   4  -6  115.09    8.10
   0  -4  -7   -4.70    5.60
   0   4  -7   -6.80    3.90
   0   4  -8   14.70    6.00
   0   4  -8   20.00    5.70
   0   4  -9    2.30    6.60
   0   4  -9    7.30    7.30
   0  -4 -10  547.75   21.70
   0   4 -10  543.85   25.80
  -1  -4   0   -1.00    1.50
   1   4   0    1.40    0.70
  -1   4   0    2.00    1.00
  -1   4   0    1.00    0.90
  -1  -4   0   -0.20    0.80
   1   4   0   -0.50    0.70
   1  -4   0    1.90    0.90
  -1   4   0   -0.20    0.70
  -1   4   0   -0.20    0.70
   1  -4   0   -0.10    1.00
  -1   4   0    1.40    1.20
   1  -4   0    0.70    0.80
  -1  -4   0    0.80    0.70
   1   4   0    3.30    1.70
   1  -4   0    2.00    0.80
   1  -4   0   -1.50    1.20
   1   4   0    1.20    0.80
  -1  -4  -1   12.10    2.20
   1   4  -1   11.60    1.50
   1   4  -1   17.70    2.90
  -1   4   1   15.40    2.00
   1   4  -1   13.60    1.80
  -1   4   1   13.10    1.70
   1   4  -1    9.80    1.50
   1  -4   1   13.20    1.70
  -1  -4  -1   15.40    1.70
   1  -4   1   13.40    1.50
   1   4  -1   13.60    1.70
  -1  -4  -1   13.30    1.60
  -1   4   1    9.10    1.90
   1  -4   1   10.30    2.20
  -1   4   1   13.00    1.90
   1  -4   1   11.40    1.70
  -1   4  -1   11.80    1.60
   1   4   1   15.00    1.70
   1  -4  -1   12.20    2.10
   1  -4  -1   12.70    1.80
   1   4   1   13.40    1.60
  -1  -4   1   16.60    1.80
   1  -4  -1   10.80    1.60
   1  -4  -1    9.80    1.90
  -1  -4   1   15.00    1.70
   1   4   1   11.40    2.00
  -1   4  -1   16.40    2.40
  -1   4  -1   13.60    1.60
  -1   4  -1   17.90    1.60
  -1  -4   1   11.90    2.50
  -1  -4   1    9.20    1.50
   1   4   1   13.30    1.70
  -1   4  -1   11.90    1.50
  -1   4   2 2517.05   46.20
  -1  -4  -2 2537.35   45.90
   1   4  -2 2469.05   46.00
  -1   4   2 2579.84   48.20
  -1   4   2 2587.04   47.60
  -1   4   2 2560.24   46.80
   1   4  -2 2522.35   47.80
   1  -4   2 2538.45   45.30
   1   4  -2 2583.94   47.00
  -1  -4  -2 2511.75   46.10
  -1   4   2 2548.25   46.60
   1   4  -2 2589.74   49.90
  -1  -4  -2 2497.35   45.90
   1   4  -2 2504.05   46.30
  -1  -4  -2 2571.84   47.50
   1  -4   2 2514.95   45.40
  -1   4  -2 2540.85   45.50
   1  -4  -2 2615.44   48.40
  -1  -4   2 2573.64   47.50
  -1   4  -2 2555.64   47.80
  -1  -4   2 2524.25   46.10
   1   4   2 2538.85   45.70
  -1   4  -2 2555.14   47.60
  -1   4  -2 2490.55   45.70
  -1  -4   2 2619.64   49.90
   1  -4  -2 2520.75   46.90
  -1  -4   2 2521.65   45.70
   1  -4  -2 2611.64   48.40
   1   4   2 2607.44   47.00
   1   4   2 2555.04   46.30
   1  -4  -2 2517.85   47.10
  -1   4  -2 2471.15   46.90
   1   4  -3 4876.31   84.99
  -1   4   3 4801.62   86.89
  -1  -4  -3 4813.62   84.89
   1   4  -3 4907.41   85.39
   1   4  -3 4814.12   87.59
  -1  -4  -3 4759.12   86.19
   1   4  -3 4823.72   86.39
  -1  -4  -3 4335.57   85.19
  -1  -4  -3 4782.52   84.59
  -1   4   3 4793.92   84.99
   1   4  -3 5050.99   90.09
  -1   4   3 4797.32   85.49
  -1   4   3 4868.21   86.79
   1  -4  -3 4872.61   88.09
   1  -4  -3 4868.81   86.19
   1   4   3 4748.92   84.39
   1  -4  -3 4840.92   85.49
  -1   4  -3 4738.73   87.09
   1  -4  -3 4774.32   87.59
   1  -4  -3 4756.92   86.29
   1   4   3 4859.51   85.49
  -1   4  -3 4751.72   86.69
  -1  -4   3 4826.22   87.09
  -1  -4   3 4879.61   84.99
  -1  -4  -4   92.49    4.70
   1   4  -4   87.99    5.80
  -1   4   4   91.19    4.80
  -1   4   4   89.09    5.70
   1   4  -4   84.49    4.50
   1   4  -4   95.59    5.80
   1   4  -4   90.79    7.60
   1  -4  -4   91.99    4.90
  -1   4  -4   88.89    5.70
   1  -4  -4   92.99    5.10
   1  -4  -4   87.19    6.00
   1  -4  -4   91.59    5.70
   1  -4  -4   93.39    6.70
  -1  -4   4   86.19    5.40
  -1   4  -4   96.19    5.60
   1   4  -5  222.18    9.90
  -1   4   5  217.18    8.20
   1   4  -5  230.18    8.10
  -1   4   5  216.38    7.50
  -1   4   5  215.68    9.10
   1   4  -5  226.78   12.10
  -1  -4   5  219.38    9.20
   1  -4  -5  225.38    8.40
   1  -4  -5  219.48    9.70
   1  -4  -5  213.08   10.90
  -1   4  -5  219.68    9.10
   1  -4  -5  211.68    8.90
   1  -4  -5  214.38    8.20
  -1   4  -5  216.18    9.40
   1   4  -6    9.50    4.00
  -1   4   6    8.80    3.20
  -1   4  -6   12.80    3.80
   1  -4  -6    6.00    3.80
  -1   4  -6    5.70    2.80
   1  -4  -6    5.10    5.00
   1  -4  -6    4.70    3.00
  -1  -4   6   10.40    3.50
   1   4  -7  744.53   22.70
  -1   4   7  750.32   19.30
   1  -4  -7  715.93   20.00
   1  -4  -7  731.53   21.80
  -1  -4   7  639.04   24.00
  -1   4  -7  751.02   21.40
  -1   4  -7  733.23   22.00
   1  -4  -7  703.33   24.80
   1   4  -8  504.45   19.90
  -1   4   8  476.45   15.50
  -1   4  -8  398.26   22.10
   1  -4  -8  502.25   17.00
   1  -4  -8  502.05   19.20
  -1   4  -8  512.05   18.00
  -1   4   9  485.05   17.30
  -1  -4  -9  504.45   18.00
   1   4  -9  482.25   21.90
   1  -4  -9  511.95   34.40
   1  -4  -9  487.35   18.60
  -1   4  -9  488.75   21.10
  -1   4  -9  512.45   19.70
   1  -4  -9  491.75   21.00
  -1  -4 -10   -9.50    7.40
   1   4 -10   -0.70   10.60
  -1   4 -10   -3.60    7.90
  -1   4 -10    1.20   10.00
  -2  -4   0  332.37   10.80
  -2  -4   0  338.77    8.40
   2   4   0  338.87    8.10
  -2   4   0  337.37    8.80
   2  -4   0  336.27    8.60
   2  -4   0  336.57    9.40
  -2   4   0  335.17    8.30
   2   4   0  336.87    8.50
   2   4   0  353.36    8.00
   2   4   0  336.77    8.60
   2  -4   0  335.27    8.00
  -2   4   0  340.77    9.50
   2  -4   0  345.87    8.50
  -2  -4   0  337.77    7.80
   2   4   0  344.47   10.60
  -2  -4   0  335.07    8.30
  -2   4   0  334.17    9.50
   2  -4   0  330.17   10.00
  -2  -4   0  344.67    8.40
  -2  -4  -1 3032.50   56.49
  -2  -4  -1 2993.40   53.39
   2   4  -1 2912.91   54.19
  -2   4   1 3012.10   55.69
   2   4  -1 2933.41   54.59
   2  -4   1 3041.60   55.29
  -2   4   1 3058.39   55.09
   2  -4   1 2960.80   53.39
  -2  -4  -1 3009.10   53.39
   2   4  -1 3055.39   54.49
  -2  -4  -1 2966.10   53.59
  -2   4   1 2946.91   54.19
   2   4  -1 2950.10   53.69
   2  -4   1 2934.91   53.79
  -2   4   1 2994.20   55.79
   2  -4   1 3096.49   55.19
   2   4  -1 3067.69   57.69
   2   4   1 2961.80   53.29
  -2   4  -1 2894.01   53.09
  -2  -4   1 2931.31   54.09
   2   4   1 3008.30   53.69
   2  -4  -1 2919.91   55.59
  -2   4  -1 2943.41   53.79
   2   4   1 2981.40   53.59
  -2  -4   1 2923.81   53.89
   2  -4  -1 2978.20   54.49
  -2   4  -1 2912.11   53.59
   2  -4  -1 2944.61   54.49
  -2   4  -1 3019.20   54.99
  -2  -4   1 3024.40   54.29
   2  -4  -1 3023.60   56.79
  -2   4  -1 3016.20   54.79
  -2  -4   1 3011.10   58.09
  -2  -4   1 2950.40   53.89
   2   4   1 3067.99   55.49
   2   4  -2 2452.85   45.80
   2   4  -2 2589.74   50.59
  -2  -4  -2 2428.96   44.90
  -2  -4  -2 2481.55   46.90
  -2   4   2 2485.15   47.30
  -2   4   2 2509.85   48.10
  -2   4   2 2479.35   47.50
   2   4  -2 2537.25   47.20
  -2  -4  -2 2492.95   45.20
   2  -4   2 2414.46   46.50
  -2   4   2 2470.45   46.30
  -2  -4  -2 2432.46   45.00
   2   4  -2 2506.45   47.40
  -2   4   2 2425.66   46.20
   2   4  -2 2500.55   46.30
  -2  -4   2 2551.54   50.39
   2   4   2 2533.85   45.00
  -2  -4   2 2542.55   47.00
  -2  -4   2 2495.05   45.60
  -2  -4   2 2536.05   46.60
   2  -4  -2 2527.55   46.90
   2  -4  -2 2537.05   49.40
   2  -4  -2 2479.25   48.10
   2  -4  -2 2460.75   46.80
  -2  -4   2 2478.85   46.10
  -2   4  -2 2454.05   46.30
   2   4   2 2461.35   45.00
   2   4  -3  158.88    7.10
  -2   4   3  164.38    6.40
  -2  -4  -3  158.78    6.20
  -2  -4  -3  184.38    5.50
  -2   4   3  160.68    6.30
   2   4  -3  155.18    6.20
  -2   4   3  153.78    7.10
   2   4  -3  169.78    7.30
  -2   4   3  156.78    6.30
  -2   4   3  158.08    7.30
   2   4  -3  161.88    6.00
   2   4  -3  182.78    9.60
  -2  -4   3  165.98    7.00
   2  -4  -3  169.88    8.60
  -2  -4   3  171.08    8.70
  -2   4  -3  156.68    6.60
   2  -4  -3  159.68    7.50
   2   4   3  161.98    5.10
   2  -4  -3  163.58    6.30
   2  -4  -3  159.48    6.70
  -2  -4   3  169.88    6.30
   2  -4  -3  164.78    6.90
  -2   4  -3  160.18    6.40
  -2  -4   3  159.18    5.40
  -2   4   4  752.92   16.60
  -2   4   4  726.93   18.70
   2   4  -4  741.13   16.80
   2   4  -4  725.73   18.90
  -2   4   4  735.23   17.80
   2   4  -4  737.93   19.30
   2   4  -4  742.73   22.00
  -2   4   4  716.33   17.50
   2   4  -4  758.32   17.70
   2  -4  -4  742.73   18.00
   2  -4  -4  739.93   18.30
  -2  -4   4  747.63   18.70
  -2   4  -4  708.13   18.20
   2  -4  -4  737.73   19.30
   2  -4  -4  748.23   21.00
  -2  -4   4  643.74   17.20
   2  -4  -4  727.13   17.60
  -2  -4   4  773.22   17.10
  -2   4  -4  738.43   18.00
   2   4  -5  370.16   16.20
   2   4  -5  365.26   11.80
   2   4  -5  361.66   13.20
   2   4  -5  374.06   13.40
  -2   4   5  365.36   11.60
   2   4  -5  367.66   10.70
  -2   4  -5  364.56   12.10
  -2  -4   5  368.56   12.60
   2  -4  -5  383.86   12.70
  -2  -4   5  357.46   11.60
  -2   4  -5  364.96   12.50
   2  -4  -5  362.76   13.30
  -2  -4   5  376.16   10.80
   2  -4  -5  369.96   11.80
   2  -4  -5  390.86   15.70
   2  -4  -5  371.56   11.80
   2   4  -6 1064.29   23.50
  -2  -4  -6 1068.29   24.00
   2   4  -6 1087.29   31.20
   2   4  -6 1052.69   25.60
   2   4  -6 1043.50   27.70
  -2   4   6 1056.59   24.90
  -2   4  -6 1052.29   26.50
  -2  -4   6 1092.39   26.70
   2  -4  -6 1084.09   25.10
   2  -4  -6 1048.10   30.40
  -2   4  -6 1047.50   26.00
   2  -4  -6 1073.89   25.60
   2  -4  -6 1053.89   25.80
   2  -4  -6 1058.99   27.30
   2   4  -7  736.83   21.60
  -2  -4  -7  774.52   19.90
  -2   4   7  781.42   20.60
   2   4  -7  743.03   23.50
   2   4  -7  780.92   27.60
   2  -4  -7  753.12   27.00
  -2   4  -7  777.52   21.80
   2  -4  -7  754.62   23.10
  -2   4  -7  779.42   22.70
   2  -4  -7  771.12   21.40
  -2  -4   7  757.12   22.10
   2  -4  -7  739.63   21.30
   2   4  -8   -5.20    5.50
  -2  -4  -8    0.30    3.70
  -2   4   8    0.50    4.60
   2  -4  -8    7.30    6.40
   2  -4  -8    3.00    5.10
  -2   4  -8    0.40    4.60
   2  -4  -8    3.20   10.40
  -2   4   9  171.38   11.90
   2   4  -9  192.68   22.70
  -2  -4  -9  171.78   11.10
   2   4  -9  143.79   15.00
   2   4  -9  171.58   16.00
   2  -4  -9  187.68   16.70
  -2   4  -9  171.18   14.60
   2  -4  -9  162.18   19.10
  -2   4  -9  164.38   12.80
   2  -4  -9  161.68   13.50
  -2  -4 -10  461.75   18.80
   2   4 -10  480.65   25.10
   2  -4 -10  460.85   21.50
   2  -4 -10  418.06   25.10
  -2   4 -10  412.86   20.50
   2  -4 -10  507.05   37.40
  -2   4 -10  481.15   23.80
  -3  -4   0    1.50    1.10
   3  -4   0    1.40    1.30
   3   4   0    3.70    1.20
  -3   4   0   -0.60    1.60
   3  -4   0    0.20    0.80
  -3  -4   0    0.70    0.90
   3  -4   0    1.60    1.50
   3   4   0    2.10    1.00
   3  -4   0    0.00    1.10
   3   4   0    5.10    1.50
   3  -4   0    0.10    2.00
   3   4   0    1.80    1.20
  -3  -4   0    1.40    1.10
   3   4   0    2.70    2.10
  -3   4   0    5.30    1.40
  -3   4   0    1.40    1.50
  -3  -4   0    1.80    2.10
  -3   4   0    1.70    1.60
  -3  -4   0    1.20    1.00
  -3   4   1  409.56   12.00
   3   4  -1  419.56   11.10
  -3  -4  -1  409.86   12.50
   3   4  -1  430.26   10.90
  -3   4   1  410.26   11.50
   3   4  -1  419.66   13.60
   3  -4   1  427.36   11.00
  -3   4   1  414.66   12.50
  -3  -4  -1  428.46   10.10
   3   4  -1  418.16   10.40
   3   4  -1  416.16   11.40
  -3  -4  -1  425.36   10.00
   3  -4   1  411.26   11.90
   3  -4   1  406.36   10.20
   3  -4   1  427.06   10.20
  -3  -4  -1  422.86   10.20
  -3  -4   1  421.16   10.60
   3  -4  -1  421.06   11.20
  -3  -4   1  416.36   10.80
  -3   4  -1  436.86    9.90
   3  -4  -1  426.36   13.50
   3   4   1  425.06    9.70
   3   4   1  429.86   10.50
  -3   4  -1  425.36   11.00
   3   4   1  429.96   10.50
  -3   4  -1  416.36   10.40
   3  -4  -1  411.16   11.80
   3   4   1  423.56   11.80
  -3  -4   1  408.66   13.90
  -3  -4   1  421.76   10.60
  -3   4  -1  421.46   10.50
  -3   4  -1  417.76   11.70
  -3  -4   1  424.76   10.90
   3   4  -2 3432.76   63.39
  -3  -4  -2 3473.35   62.19
  -3   4   2 3495.35   64.09
   3   4  -2 3503.75   65.19
  -3  -4  -2 3431.96   64.79
   3   4  -2 3498.45   64.39
  -3   4   2 3552.24   65.99
   3   4  -2 3467.25   64.59
   3   4  -2 3529.65   68.79
  -3   4   2 3520.35   65.29
   3  -4   2 3371.56   63.39
  -3  -4  -2 3435.06   61.99
  -3   4   2 3567.34   65.99
  -3  -4  -2 3413.46   61.89
  -3   4  -2 3367.16   63.29
  -3  -4   2 3486.05   68.89
   3  -4  -2 3551.74   64.69
  -3   4  -2 3478.65   63.59
   3  -4  -2 3540.65   64.69
  -3  -4   2 3502.75   63.19
  -3  -4   2 3442.96   63.89
  -3  -4   2 3506.55   64.19
   3  -4  -2 3455.45   65.79
  -3  -4   2 3451.45   64.19
  -3   4  -2 3440.26   63.19
   3   4   2 3390.76   61.79
   3  -4  -2 3522.95   68.29
   3   4  -3  471.55   13.10
   3   4  -3  451.35   14.00
  -3   4   3  460.95   12.70
   3   4  -3  459.35   12.30
  -3   4   3  476.65   13.60
  -3  -4  -3  472.25   12.40
   3   4  -3  456.75   16.70
  -3  -4  -3  486.55   10.90
   3   4  -3  477.15   13.80
  -3  -4  -3  487.35   10.70
  -3   4   3  457.95   13.80
  -3   4   3  464.65   14.00
  -3   4   3  475.75   13.00
   3  -4  -3  487.05   13.50
   3  -4  -3  475.45   16.30
  -3   4  -3  462.85   12.50
  -3  -4   3  486.85   16.50
   3  -4  -3  488.35   13.60
   3  -4  -3  462.65   14.30
  -3  -4   3  458.55   13.20
  -3  -4   3  471.25   11.70
  -3  -4   3  467.15   12.70
  -3  -4   3  482.45   13.20
   3   4  -4  271.77    9.10
   3   4  -4  267.37   11.10
  -3   4   4  280.87   10.90
  -3  -4  -4  287.27    7.70
  -3   4   4  259.87    9.30
  -3   4   4  263.37   10.10
   3   4  -4  279.77   10.80
  -3   4   4  277.27    9.80
  -3   4   4  269.17    9.60
   3   4  -4  285.17   14.00
   3   4  -4  265.27    9.90
  -3   4  -4  273.17    9.70
   3  -4  -4  264.57   10.00
  -3  -4   4  268.27   11.90
   3  -4  -4  261.17    9.50
  -3  -4   4  280.47    9.50
   3  -4  -4  265.57   11.00
   3  -4  -4  282.47   13.30
  -3  -4   4  269.57   10.10
   3  -4  -4  260.97   10.20
  -3   4  -4  278.67    9.60
  -3  -4   4  276.27    8.10
  -3   4   5  235.28    9.20
   3   4  -5  230.58   11.40
   3   4  -5  239.48    8.90
  -3  -4  -5  234.08    7.80
  -3   4   5  220.88   12.50
   3   4  -5  219.28   14.10
   3   4  -5  225.18    9.80
  -3   4   5  219.08    9.30
   3   4  -5  210.38   10.30
   3  -4  -5  231.98   11.20
  -3  -4   5  224.38    9.00
   3  -4  -5  219.08    9.40
   3  -4  -5  226.08   10.20
   3  -4  -5  220.18    9.60
   3  -4  -5  234.18   14.00
  -3   4  -5  233.58    9.30
  -3  -4   5  216.58    9.90
  -3   4  -5  230.98    9.70
   3   4  -6   19.50    5.10
  -3   4   6   14.40    3.90
  -3   4   6   14.80    6.20
  -3  -4  -6   17.70    3.30
   3   4  -6    8.90    4.20
   3   4  -6   21.00    7.60
   3   4  -6   11.90    5.70
  -3   4   6   12.90    3.40
   3   4  -6   11.40    3.60
   3  -4  -6   11.80    4.00
  -3  -4   6   21.80    4.80
   3  -4  -6   10.30    4.90
  -3  -4   6   18.50    4.40
   3  -4  -6   15.60    4.30
   3  -4  -6   18.60    4.80
  -3  -4   6   12.30    3.70
   3  -4  -6   13.40    7.30
  -3   4  -6   16.80    4.10
  -3   4  -6   21.30    4.10
  -3   4   7   62.69    6.50
   3   4  -7   64.29   11.10
  -3  -4  -7   66.79    6.10
  -3   4   7   63.69    7.30
   3   4  -7   59.79    6.60
  -3   4   7   62.29    8.90
   3   4  -7   66.29    8.90
   3   4  -7   55.09    7.40
   3  -4  -7   67.29    7.80
  -3  -4   7   61.59    7.30
  -3   4  -7   61.29    8.00
  -3   4  -7   58.49    7.10
   3  -4  -7   60.09    6.90
   3  -4  -7   67.99   11.90
   3  -4  -7   46.30    6.40
   3  -4  -7   65.79    8.60
  -3  -4  -8 1669.13   35.80
  -3   4   8 1620.04   37.50
   3   4  -8 1634.74   40.00
   3   4  -8 1608.04   46.90
   3   4  -8 1598.14   41.30
   3  -4  -8 1618.24   41.00
   3  -4  -8 1651.63   38.30
   3  -4  -8 1638.84   36.70
  -3   4  -8 1596.94   38.20
   3  -4  -8 1630.74   38.60
  -3   4  -8 1424.56   47.80
  -3  -4  -9  182.68   11.40
   3   4  -9  191.68   16.70
  -3   4   9  199.48   13.40
   3   4  -9  183.78   17.30
   3   4  -9  253.17   25.90
   3  -4  -9  202.78   14.40
   3  -4  -9  246.58   27.10
  -3  -4   9  187.38   14.90
   3  -4  -9  165.58   18.80
  -3   4  -9  198.98   15.00
  -3   4  -9  193.58   13.70
   3   4 -10   71.69   14.30
  -3  -4 -10   60.69    9.70
   3   4 -10   49.40   20.10
  -3   4  10   56.69   10.70
   3   4 -10   33.90   12.40
   3  -4 -10   67.49   24.80
  -3   4 -10   38.50   10.90
  -3   4 -10   57.89   11.10
   3  -4 -10   46.00   14.90
   3  -4 -10   71.59   12.00
  -4   4   0   13.70    3.00
   4  -4   0   16.00    3.60
   4   4   0   16.30    3.30
   4   4   0   14.00    2.10
   4   4   0   15.10    2.50
  -4   4   0   12.10    3.10
   4   4   0   15.30    2.10
  -4   4   0   15.10    2.60
   4  -4   0   15.60    2.20
  -4  -4   0   17.60    2.40
   4  -4   0   15.40    2.50
   4  -4   0   12.40    2.20
  -4   4   0   13.20    2.10
  -4  -4   0   16.90    3.70
  -4  -4   0   14.70    2.40
  -4  -4   0   17.30    2.50
  -4  -4   0   16.20    2.10
   4   4   0   19.00    2.90
   4  -4   0   12.90    2.40
   4  -4   1 1543.35   30.20
   4   4  -1 1528.05   31.60
   4  -4   1 1554.84   30.40
   4  -4   1 1517.95   30.00
  -4  -4  -1 1518.45   33.50
   4   4  -1 1537.15   32.10
  -4  -4  -1 1522.45   30.10
  -4  -4  -1 1501.95   29.90
   4  -4   1 1520.55   32.50
  -4  -4  -1 1489.65   29.60
   4   4  -1 1558.34   35.10
  -4   4   1 1495.75   31.90
  -4   4   1 1491.25   33.70
  -4   4   1 1532.15   32.70
   4   4  -1 1533.25   30.40
  -4   4   1 1521.75   30.90
   4   4  -1 1542.75   30.80
  -4   4  -1 1516.45   29.60
  -4  -4   1 1573.74   31.20
  -4   4  -1 1521.65   30.50
   4   4   1 1495.85   29.20
  -4  -4   1 1547.65   31.10
  -4  -4   1 1566.44   36.10
  -4   4  -1 1527.45   30.50
   4  -4  -1 1523.05   32.30
  -4   4  -1 1527.45   30.90
  -4   4  -1 1438.76   32.20
   4   4   1 1535.35   30.70
   4   4   1 1538.45   32.20
  -4  -4   1 1523.65   30.50
  -4  -4   1 1548.35   30.70
   4  -4  -1 1571.84   35.40
   4  -4  -1 1549.14   31.50
   4  -4  -1 1561.34   31.60
   4   4   1 1570.94   30.60
  -4  -4  -2  127.59    5.10
   4   4  -2  130.99    6.40
  -4   4   2  119.39    5.90
  -4   4   2  129.99    7.60
   4  -4   2  124.09    5.50
   4   4  -2  119.89    6.30
  -4   4   2  120.79    6.80
  -4  -4  -2  121.29    4.80
   4   4  -2  120.69    5.80
   4   4  -2  124.19    9.00
  -4  -4  -2  124.09    4.70
  -4   4   2  122.39    6.20
  -4  -4  -2  118.19    6.80
   4   4  -2  111.79    6.80
  -4   4   2  122.29    7.20
  -4  -4   2  125.19    6.10
   4  -4  -2  122.49    6.50
  -4   4  -2  130.49    5.40
  -4  -4   2  119.69    8.90
   4  -4  -2  121.99    6.50
  -4  -4   2  126.69    6.30
   4  -4  -2  125.09    8.90
  -4  -4   2  125.69    6.30
   4   4   2  125.59    4.50
   4  -4  -2  120.09    7.00
  -4  -4   2  117.89    5.60
   4   4  -3  290.37   14.00
   4  -4   3  271.37    9.40
   4   4  -3  298.37   10.60
  -4   4   3  284.27   11.10
  -4   4   3  293.27   11.40
  -4   4   3  288.17   11.00
   4   4  -3  290.87    9.60
   4   4  -3  304.57   11.60
  -4   4   3  294.97   10.20
   4   4  -3  295.07   10.60
  -4   4   3  280.67    9.90
  -4  -4   3  297.77   10.20
  -4  -4   3  284.37   10.20
   4  -4  -3  285.87   11.30
   4  -4  -3  290.07   10.70
   4  -4  -3  251.27   13.00
   4  -4  -3  272.27   10.30
  -4  -4   3  292.37   13.50
  -4   4  -3  277.87    9.20
  -4  -4   3  286.27    9.00
  -4  -4   3  286.87   10.20
  -4   4   4   29.60    4.20
   4   4  -4   31.70    6.90
  -4   4   4   26.10    4.30
   4   4  -4   23.50    4.10
  -4  -4  -4   32.10    2.90
  -4   4   4   29.80    4.20
   4   4  -4   31.30    4.00
  -4   4   4   28.30    4.40
   4   4  -4   25.20    4.10
   4   4  -4   22.30    4.60
  -4  -4   4   28.30    4.30
  -4  -4   4   30.10    4.50
   4  -4  -4   31.30    4.70
   4  -4  -4   38.90    7.50
  -4  -4   4   29.20    6.00
  -4  -4   4   28.70    3.60
  -4   4  -4   31.50    3.80
  -4  -4   4   25.50    4.00
   4  -4  -4   26.80    4.00
   4  -4  -4   26.00    4.80
   4  -4  -4   31.20    4.80
   4   4  -5 1537.65   37.00
  -4  -4  -5 1547.95   30.70
  -4   4   5 1609.74   34.50
   4   4  -5 1514.35   40.70
  -4   4   5 1517.25   33.50
  -4   4   5 1554.64   33.30
  -4   4   5 1562.74   38.70
   4   4  -5 1532.05   33.00
   4   4  -5 1549.05   35.30
   4   4  -5 1481.55   35.70
  -4   4   5 1562.14   33.90
   4  -4  -5 1579.44   36.70
   4  -4  -5 1543.55   34.30
  -4   4  -5 1536.45   33.90
   4  -4  -5 1557.74   35.00
   4  -4  -5 1538.05   40.70
  -4  -4   5 1537.95   34.90
  -4  -4   5 1488.15   35.90
   4  -4  -5 1554.74   34.60
  -4   4  -5 1577.64   33.70
  -4  -4   5 1515.05   33.50
   4   4  -6   91.79   11.80
   4   4  -6   81.59    8.60
   4   4  -6   89.69    7.30
   4   4  -6   95.19   11.20
   4   4  -6   94.19    8.80
  -4  -4  -6   91.69    5.80
  -4   4   6   86.79    7.50
  -4   4   6   76.99    9.60
  -4   4  -6   95.79    7.20
   4  -4  -6   78.89    7.80
  -4  -4   6   76.99    7.60
   4  -4  -6   81.59    9.60
   4  -4  -6   96.19    7.90
  -4  -4   6   75.59    7.80
   4  -4  -6  113.99   13.90
  -4   4  -6   88.09    7.50
  -4  -4   6   98.59    8.10
   4  -4  -6   98.99    8.90
  -4  -4  -7 1008.40   23.50
   4   4  -7  938.31   28.80
   4   4  -7  981.60   28.20
  -4   4   7 1000.80   26.30
   4   4  -7  972.00   34.50
  -4   4   7  973.40   24.60
   4   4  -7  966.70   24.50
   4  -4  -7 1015.80   35.70
  -4   4  -7  967.00   26.60
  -4   4  -7 1028.00   26.30
  -4  -4   7 1040.30   27.80
   4  -4  -7 1011.60   27.50
   4  -4  -7  956.80   26.10
   4  -4  -7  995.90   26.80
   4  -4  -7  975.80   29.10
   4   4  -8   44.60    9.00
  -4   4   8   59.59    6.70
  -4  -4  -8   54.29    7.30
   4   4  -8   36.00   13.50
  -4   4   8   38.20    6.80
   4   4  -8   43.90    6.40
  -4   4   8   49.40    9.50
   4   4  -8   50.29    8.90
  -4   4  -8   36.00   11.00
   4  -4  -8   45.40    8.30
  -4  -4   8   25.00    6.80
   4  -4  -8   53.69    9.80
   4  -4  -8   42.00    7.80
   4  -4  -8   38.00    7.30
   4  -4  -8   44.30   12.90
  -4   4  -8   46.30    7.20
   4   4  -9  435.96   22.30
   4   4  -9  442.06   23.10
   4   4  -9  491.35   31.50
  -4  -4  -9  431.76   16.20
   4  -4  -9  453.85   23.60
   4  -4  -9  448.36   20.20
   4  -4  -9  409.86   18.10
  -4  -4   9  441.26   20.00
  -4   4  -9  446.16   18.60
   4  -4  -9  466.35   33.40
   4  -4  -9  457.65   20.10
  -4   4  -9  403.56   19.70
   4   4 -10   58.99   22.00
   4   4 -10   16.00   12.20
  -4  -4 -10   31.30    8.60
   4   4 -10   14.30   12.60
  -4   4  10   29.90   10.10
  -4  -4  10   18.90   11.00
  -4   4 -10   12.50   11.40
   4  -4 -10   41.00   14.50
   4  -4 -10  -10.60   10.20
   4  -4 -10   28.60   23.80
  -5   4   0    0.80    2.70
  -5   4   0    2.30    1.80
  -5   4   0    2.40    2.30
  -5  -4   0    2.70    1.90
  -5  -4   0    1.70    1.80
  -5   4   0   -0.50    2.00
   5  -4   0    3.40    1.90
   5   4   0    1.40    3.20
   5   4   0    1.50    2.10
   5  -4   0    1.40    2.10
  -5  -4   0    0.30    2.90
   5  -4   0    0.00    1.40
   5  -4   0    3.10    3.30
   5   4   0    0.00    1.30
   5   4   0    2.20    1.60
  -5  -4   0    2.80    1.60
   5   4   0    2.40    2.00
   5  -4   0    0.90    2.10
  -5  -4   0    2.90    1.80
   5   4  -1  669.13   18.00
   5   4  -1  669.53   16.50
  -5  -4  -1  643.84   15.50
   5  -4   1  677.43   16.00
   5   4  -1  660.13   16.10
   5  -4   1  665.13   15.70
  -5  -4  -1  673.93   15.90
   5   4  -1  666.53   20.50
  -5   4   1  671.53   19.80
   5  -4   1  675.93   16.00
  -5   4   1  665.83   16.70
  -5   4   1  665.03   17.80
   5  -4   1  651.33   18.40
  -5  -4  -1  676.53   14.60
   5   4  -1  659.73   17.40
  -5  -4  -1  666.23   15.90
  -5   4   1  641.34   18.10
  -5  -4  -1  660.03   19.40
  -5  -4   1  668.83   17.00
  -5  -4   1  680.93   16.30
  -5   4  -1  659.93   18.70
   5  -4  -1  676.93   17.30
  -5   4  -1  660.13   16.40
   5  -4  -1  681.53   21.00
   5   4   1  685.03   16.80
  -5   4  -1  667.13   16.80
   5  -4  -1  696.83   17.40
   5   4   1  639.14   14.90
   5   4   1  662.53   16.30
  -5  -4   1  656.33   21.20
  -5  -4   1  669.83   16.60
   5   4   1  670.03   17.90
   5  -4  -1  655.23   17.80
  -5  -4   1  664.23   16.90
  -5   4  -1  665.03   15.50
   5   4  -2  677.33   22.20
  -5  -4  -2  705.13   16.20
   5   4  -2  710.93   17.40
   5   4  -2  682.93   18.40
  -5  -4  -2  708.13   16.00
   5   4  -2  720.63   19.60
   5   4  -2  704.03   18.00
  -5   4   2  693.73   19.00
  -5   4   2  686.13   17.70
  -5   4   2  695.93   19.40
   5  -4   2  697.13   15.30
  -5  -4  -2  705.43   19.30
   5  -4   2  698.93   16.00
  -5   4   2  694.23   20.60
  -5  -4  -2  706.03   15.60
  -5   4   2  684.93   17.90
   5  -4   2  682.13   16.50
  -5  -4   2  676.23   22.50
  -5   4  -2  702.73   16.70
  -5   4  -2  692.23   18.50
  -5  -4   2  707.83   18.20
  -5  -4   2  703.13   17.60
  -5  -4   2  660.63   17.70
   5   4   2  695.73   15.10
  -5   4  -2  714.03   16.60
   5  -4  -2  683.13   22.40
   5  -4  -2  707.63   19.30
  -5   4  -2  705.83   15.40
   5  -4  -2  678.73   18.40
   5  -4  -2  711.13   18.40
  -5  -4   2  716.23   17.50
  -5   4  -2  694.63   17.00
  -5  -4  -3  328.07   11.90
  -5  -4  -3  349.57    9.40
   5   4  -3  341.67   12.30
   5   4  -3  341.17   16.10
  -5   4   3  337.67   13.50
  -5   4   3  344.57   11.60
   5   4  -3  339.87   12.10
  -5  -4  -3  338.77    9.50
  -5   4   3  336.57   11.70
   5   4  -3  351.46   11.30
   5   4  -3  345.47   13.40
  -5   4   3  332.27   12.80
   5  -4   3  333.07   10.80
  -5   4  -3  345.67   10.90
  -5  -4   3  355.06   12.10
   5  -4  -3  323.77   12.90
  -5  -4   3  330.37   15.80
   5  -4  -3  349.96   12.40
  -5  -4   3  344.77   12.10
   5  -4  -3  344.87   12.40
  -5  -4   3  338.37   11.70
   5  -4  -3  351.76   16.30
  -5  -4   3  370.76   11.10
   5  -4   4 1433.96   32.30
  -5   4   4 1475.45   34.60
  -5   4   4 1498.55   38.30
   5   4  -4 1460.05   32.00
   5   4  -4 1477.75   34.20
   5   4  -4 1497.75   39.70
  -5   4   4 1480.85   32.80
  -5   4   4 1461.45   33.10
   5   4  -4 1469.65   34.20
  -5   4   4 1496.55   34.10
   5   4  -4 1488.65   35.80
   5  -4  -4 1452.35   32.70
  -5  -4   4 1525.05   38.30
  -5  -4   4 1465.85   33.00
   5  -4  -4 1526.95   34.10
  -5  -4   4 1504.85   33.50
  -5  -4   4 1483.65   33.30
  -5   4  -4 1456.65   31.80
   5  -4  -4 1442.86   39.50
   5  -4  -4 1486.45   33.80
   5  -4  -4 1464.45   35.20
  -5  -4   4 1479.55   31.00
  -5   4   5   28.10    6.70
   5   4  -5   40.50    8.80
   5   4  -5   37.10    5.90
   5   4  -5   31.20    5.60
   5   4  -5   31.00    4.70
  -5   4   5   29.30    4.90
  -5   4   5   35.40    5.10
   5   4  -5   30.80    6.40
  -5   4   5   30.50    5.10
  -5   4   5   37.70    5.50
  -5  -4  -5   38.50    4.00
   5  -4  -5   38.90    6.50
  -5   4  -5   29.10    4.50
  -5  -4   5   40.40    5.60
   5  -4  -5   30.70    5.40
   5  -4  -5   30.80    5.10
  -5  -4   5   28.20    4.80
   5  -4  -5   38.60    8.70
  -5  -4   5   28.40    3.70
  -5   4  -5   35.20    4.70
   5  -4  -5   39.00    6.10
  -5  -4   5   36.30    6.70
  -5  -4   5   28.50    5.20
   5   4  -6  377.56   21.30
  -5  -4  -6  366.96   11.20
   5   4  -6  342.87   18.20
   5   4  -6  369.26   16.00
  -5   4   6  381.86   14.20
   5   4  -6  347.77   13.40
   5   4  -6  353.86   15.70
  -5   4   6  379.46   13.60
  -5   4   6  378.36   17.70
  -5   4   6  393.46   14.60
   5  -4  -6  370.16   14.90
  -5  -4   6  377.06   14.80
   5  -4  -6  375.56   21.60
  -5   4  -6  356.46   13.50
   5  -4  -6  365.56   14.50
   5  -4  -6  352.26   15.10
   5  -4  -6  346.67   16.20
   5   4  -7  322.57   13.70
  -5  -4  -7  346.77   11.70
   5   4  -7  362.16   16.90
   5   4  -7  337.37   16.80
   5   4  -7  321.87   34.30
  -5   4  -7  348.87   13.80
   5  -4  -7  313.97   17.40
   5  -4  -7  329.37   15.10
   5  -4  -7  351.96   23.50
  -5   4  -7  359.36   14.60
   5  -4  -7  349.47   15.20
  -5  -4   7  325.87   15.00
   5  -4  -7  361.76   16.30
  -5  -4  -8  720.83   19.60
   5   4  -8  750.82   33.80
   5   4  -8  717.43   25.90
  -5   4   8  676.33   25.70
   5   4  -8  682.83   24.20
  -5   4   8  725.23   21.20
   5   4  -8  682.43   21.20
  -5   4   8  683.83   22.70
   5  -4  -8  706.33   34.60
   5  -4  -8  675.23   26.40
   5  -4  -8  682.53   23.50
  -5   4  -8  714.83   22.20
   5  -4  -8  693.73   24.00
  -5  -4   8  662.93   20.90
  -5  -4   8  694.93   23.90
   5  -4  -8  692.13   23.00
  -5  -4   8  692.53   22.40
   5   4  -9   28.80   11.50
   5   4  -9   14.90    9.70
  -5   4   9   23.80    8.50
   5   4  -9   68.89   19.20
   5   4  -9   33.00    7.50
  -5  -4  -9   41.20    7.10
   5   4  -9   56.39   11.70
  -5   4  -9   43.90    8.40
  -5   4  -9   20.50    8.50
  -5  -4   9   34.20    9.20
   5  -4  -9   34.90   13.10
   5  -4  -9   25.40    9.20
   5  -4  -9   29.50    9.00
   5  -4  -9   42.20    9.20
   5  -4  -9   19.70   19.20
   5   4 -10   54.79   15.80
  -5   4  10   45.80   11.40
   5   4 -10   45.10   13.80
  -5  -4 -10   55.79    9.30
   5   4 -10   33.10   23.00
  -5   4 -10   62.59   12.90
   5  -4 -10   67.69   17.50
   5  -4 -10   76.29   29.10
   5  -4 -10   65.09   13.80
   6  -4   0 2926.81   56.69
  -6  -4   0 2838.92   55.89
   6   4   0 2938.71   57.79
   6   4   0 2882.01   54.79
  -6  -4   0 2940.91   54.89
  -6   4   0 2881.51   55.69
  -6   4   0 2946.01   57.09
  -6   4   0 2951.50   57.79
   6  -4   0 2950.40   56.39
  -6   4   0 2865.11   60.49
   6   4   0 2936.41   59.99
   6   4   0 2922.71   57.09
   6  -4   0 2883.11   56.29
  -6  -4   0 2958.30   62.29
  -6  -4   0 2927.41   56.19
   6  -4   0 2979.80   61.39
   6   4   0 2930.21   55.19
  -6  -4   0 2892.61   56.09
   6  -4   1  197.28    8.00
  -6   4   1  172.68   10.60
  -6   4   1  205.68    9.80
   6  -4   1  190.38    7.60
   6   4  -1  199.58    9.70
   6   4  -1  210.08   11.50
   6  -4   1  193.18    7.30
   6  -4   1  201.08    7.90
   6   4  -1  193.08    9.00
   6   4  -1  195.58    8.10
  -6  -4  -1  197.88    7.90
  -6  -4  -1  207.48    7.00
  -6   4   1  195.28    8.30
  -6  -4  -1  188.88   10.80
  -6  -4  -1  203.08    8.00
  -6   4   1  197.38    9.40
   6   4  -1  199.58    8.20
  -6  -4  -1  190.48    7.70
   6  -4   1  188.88   10.00
   6   4   1  199.58    9.50
   6   4   1  192.78    8.20
  -6   4  -1  189.08    8.40
  -6  -4   1  194.28    7.90
   6  -4  -1  187.48   11.70
  -6  -4   1  198.18   12.10
  -6  -4   1  190.58    8.70
   6  -4  -1  198.58    8.80
  -6  -4   1  190.38    8.20
  -6  -4   1  191.58    8.40
   6   4   1  203.58    9.00
   6   4   1  187.38    7.00
   6  -4  -1  196.48    8.80
  -6   4  -1  194.08   10.20
  -6   4  -1  196.28    8.70
  -6   4  -1  204.68    7.50
   6  -4  -1  195.98    9.20
  -6  -4  -2  487.85   13.20
   6   4  -2  524.15   16.90
  -6  -4  -2  477.15   12.50
  -6   4   2  490.75   14.80
   6  -4   2  479.85   13.20
   6   4  -2  479.15   15.50
   6   4  -2  495.55   19.20
   6   4  -2  491.65   14.20
  -6  -4  -2  485.05   13.00
  -6   4   2  482.55   14.60
   6   4  -2  496.75   14.80
   6  -4   2  500.25   12.50
   6  -4   2  483.15   12.90
  -6   4   2  486.75   16.20
  -6   4   2  476.25   17.70
  -6  -4  -2  480.15   16.30
   6  -4  -2  468.05   15.80
  -6   4  -2  465.85   15.70
  -6   4  -2  496.85   13.90
  -6   4  -2  486.75   13.80
  -6  -4   2  479.95   14.20
  -6   4  -2  488.25   13.50
   6  -4  -2  483.35   15.20
   6  -4  -2  479.05   15.20
  -6  -4   2  487.05   15.00
   6   4   2  486.95   11.90
   6  -4  -2  514.75   19.80
   6   4   2  488.95   13.50
  -6  -4   2  490.25   14.30
  -6   4  -2  480.35   12.30
  -6  -4   2  492.35   14.90
  -6  -4   2  483.35   19.60
  -6   4   3   19.90    5.00
  -6   4   3   15.10    3.50
   6   4  -3   10.60    5.70
  -6  -4  -3   16.50    3.00
  -6  -4  -3   16.20    4.20
  -6   4   3   11.00    5.80
   6  -4   3   14.70    3.00
   6   4  -3   11.50    3.40
   6   4  -3   12.40    3.70
  -6   4   3   13.20    3.40
  -6   4   3   12.00    4.20
  -6  -4  -3   15.20    2.90
   6   4  -3   10.70    3.20
   6   4  -3   14.50    4.50
  -6  -4  -3   15.80    2.40
  -6  -4   3   13.60    3.20
  -6   4  -3   18.10    3.30
   6  -4  -3   18.40    6.20
  -6  -4   3   17.50    4.00
   6  -4  -3   15.80    3.90
   6  -4  -3   15.70    3.60
  -6  -4   3   19.80    3.90
  -6  -4   3   18.20    6.10
  -6  -4   3   13.70    3.70
   6  -4  -3   15.20    4.40
   6   4   3   16.30    3.30
   6  -4   4  370.46   12.50
  -6   4   4  361.76   15.50
  -6   4   4  351.46   13.20
  -6  -4  -4  371.46   10.30
   6   4  -4  359.06   13.90
   6   4  -4  363.26   15.90
   6   4  -4  388.66   19.30
  -6   4   4  378.56   14.60
   6   4  -4  365.06   14.60
  -6   4   4  393.16   17.50
   6   4  -4  355.36   12.70
  -6   4   4  394.76   14.00
  -6  -4   4  366.56   14.00
   6  -4  -4  362.56   19.00
  -6  -4   4  374.36   13.50
   6  -4  -4  387.16   14.50
  -6  -4   4  388.06   12.30
  -6  -4   4  366.36   13.80
  -6   4  -4  371.16   12.20
   6  -4  -4  391.16   14.40
   6  -4  -4  359.56   15.20
  -6  -4   4  345.37   17.60
  -6  -4  -5 1437.16   29.30
  -6   4   5 1423.16   33.40
   6   4  -5 1405.86   35.60
   6   4  -5 1439.96   41.80
  -6   4   5 1414.26   34.90
  -6   4   5 1465.75   38.30
  -6   4   5 1423.66   34.00
   6   4  -5 1361.66   37.40
   6   4  -5 1411.36   35.10
  -6   4   5 1441.56   34.20
   6   4  -5 1413.56   32.70
  -6   4  -5 1439.66   32.20
   6  -4  -5 1407.76   36.20
   6  -4  -5 1427.06   34.60
  -6  -4   5 1434.26   33.80
  -6  -4   5 1417.66   30.90
   6  -4  -5 1456.55   34.90
   6  -4  -5 1395.46   33.60
   6  -4  -5 1474.95   42.60
  -6  -4   5 1434.96   34.30
  -6  -4   5 1422.26   34.10
  -6  -4   5 1401.36   38.20
  -6   4   6  641.64   20.50
   6   4  -6  617.14   22.60
  -6   4   6  666.13   23.90
  -6  -4  -6  634.04   16.40
   6   4  -6  656.23   19.40
  -6   4   6  634.24   19.50
  -6   4   6  615.04   19.50
  -6   4   6  616.74   19.20
   6   4  -6  631.34   28.30
   6   4  -6  633.54   22.40
   6  -4  -6  593.74   22.00
  -6  -4   6  606.24   22.50
  -6   4  -6  644.34   18.90
  -6  -4   6  624.04   20.50
  -6   4  -6  659.53   19.30
  -6  -4   6  632.44   20.80
   6  -4  -6  592.14   20.60
  -6  -4   6  606.64   21.50
   6  -4  -6  649.04   23.00
   6  -4  -6  606.14   20.20
  -6   4   7   29.90    6.40
  -6   4   7   37.10    6.70
   6   4  -7   36.30    6.40
  -6  -4  -7   35.70    4.80
   6   4  -7   35.70   12.80
   6   4  -7   39.70    8.70
   6   4  -7   48.90    8.50
   6  -4  -7   42.70    8.20
  -6   4  -7   30.90    6.00
   6  -4  -7   35.70    7.10
   6  -4  -7   44.00    7.90
  -6   4  -7   37.10    6.40
   6  -4  -7   33.00   11.90
   6   4  -8    2.40    5.70
   6   4  -8   -5.50    7.40
   6   4  -8    7.70    7.40
  -6   4   8   -8.40   10.00
   6   4  -8    7.10   14.50
  -6  -4  -8    3.30    5.10
   6   4  -8   -2.40    8.80
   6  -4  -8   11.40   15.70
  -6  -4   8    9.10    7.30
  -6  -4   8   -0.70    7.40
   6  -4  -8   10.20    7.00
  -6   4  -8   -7.10    5.30
  -6   4  -8   -4.90    5.70
   6  -4  -8  -11.20    8.50
   6  -4  -8   -5.40    6.80
   6  -4  -8    4.30    8.10
  -6  -4   8    7.30    6.70
  -6   4   9   15.60   10.90
   6   4  -9    6.30    9.60
   6   4  -9   19.70   12.50
   6   4  -9    4.60   18.60
   6   4  -9   -1.40    6.70
  -6   4   9   -0.70    7.20
   6   4  -9   19.70   10.00
  -6   4   9    0.50    8.60
  -6  -4  -9   13.00    6.50
  -6   4  -9   25.60    8.30
   6  -4  -9   -1.70    9.10
  -6   4  -9    3.80    7.30
  -6  -4   9   -7.40    8.60
   6  -4  -9    4.00    8.90
   6  -4  -9    8.30    9.30
   6  -4  -9   41.90   21.50
   6  -4  -9   13.00   13.00
  -7  -4   0   -1.90    1.90
  -7   4   0   -0.10    3.90
   7   4   0    0.10    1.90
   7   4   0    2.10    2.00
  -7  -4   0    0.50    4.30
   7   4   0    1.00    3.90
   7  -4   0    3.20    2.70
   7   4   0   -2.90    2.90
   7  -4   0    1.80    4.20
   7  -4   0    3.80    2.80
  -7   4   0   -0.40    3.10
   7   4   0    5.80    2.80
  -7   4   0   -1.00    2.20
  -7  -4   0   -0.30    2.40
  -7  -4   0    4.20    2.60
   7  -4   0    1.10    2.70
  -7  -4   0   -0.70    2.40
  -7  -4  -1 1668.43   40.50
   7  -4   1 1691.43   38.50
  -7  -4  -1 1657.73   34.80
  -7  -4  -1 1659.93   33.20
   7   4  -1 1671.93   38.10
  -7   4   1 1674.43   35.70
  -7  -4  -1 1616.04   34.70
   7  -4   1 1686.83   34.80
   7   4  -1 1599.54   34.90
   7   4  -1 1668.33   35.00
   7  -4   1 1655.43   34.40
   7   4  -1 1639.54   40.70
   7  -4   1 1665.43   34.20
   7   4  -1 1660.73   37.10
  -7   4   1 1601.04   40.50
  -7   4   1 1636.44   37.70
  -7  -4  -1 1629.64   34.40
   7  -4   1 1675.43   34.80
  -7   4   1 1648.83   35.90
  -7   4  -1 1637.74   34.10
  -7   4  -1 1616.94   39.10
  -7  -4   1 1610.54   42.50
  -7  -4   1 1619.54   35.60
   7   4   1 1667.03   36.50
  -7  -4   1 1696.63   35.10
   7  -4  -1 1636.04   36.30
   7   4   1 1660.83   37.20
  -7  -4   1 1642.64   36.20
  -7   4  -1 1677.53   36.30
  -7  -4   1 1691.93   36.10
   7  -4  -1 1652.23   42.10
   7  -4  -1 1638.04   36.20
   7   4   1 1633.04   33.40
   7   4   1 1659.83   35.40
   7  -4  -1 1698.63   37.30
   7  -4   2  484.75   13.10
   7   4  -2  485.25   19.90
  -7   4   2  475.45   15.20
  -7   4   2  488.85   16.90
  -7   4   2  482.35   19.60
   7   4  -2  482.65   17.30
  -7  -4  -2  489.45   13.80
   7  -4   2  473.55   13.50
   7   4  -2  487.25   14.70
   7   4  -2  460.75   16.20
  -7  -4  -2  479.45   13.70
  -7   4   2  479.45   18.90
   7   4  -2  455.15   14.80
   7  -4   2  467.85   13.30
  -7  -4  -2  480.75   17.50
  -7  -4  -2  466.65   13.00
  -7   4   2  474.45   15.00
   7   4   2  490.05   12.40
  -7  -4   2  464.65   14.80
  -7  -4   2  480.75   15.70
   7   4   2  482.75   14.20
  -7  -4   2  478.85   20.70
  -7   4  -2  460.45   16.80
   7  -4  -2  487.15   15.70
   7  -4  -2  500.75   16.00
   7  -4  -2  461.55   16.50
   7  -4  -2  481.35   20.50
  -7  -4   2  471.45   15.50
  -7   4  -2  476.65   12.90
  -7  -4   2  485.45   14.80
  -7   4  -2  487.65   14.60
   7   4   2  478.35   11.70
  -7  -4  -3 1417.56   29.50
  -7  -4  -3 1352.26   33.60
  -7   4   3 1390.66   37.40
  -7   4   3 1406.06   32.70
   7   4  -3 1421.06   35.70
   7   4  -3 1350.86   32.70
  -7  -4  -3 1414.86   29.60
   7  -4   3 1372.56   30.40
  -7   4   3 1399.16   32.40
   7   4  -3 1412.26   39.40
   7   4  -3 1402.16   34.30
  -7   4   3 1383.76   36.60
  -7   4   3 1380.86   34.20
   7   4  -3 1388.76   31.60
  -7  -4   3 1390.86   31.60
   7   4   3 1402.06   27.60
   7  -4  -3 1392.26   33.20
  -7  -4   3 1380.06   33.00
   7  -4  -3 1405.16   33.20
   7   4   3 1384.66   27.80
  -7   4  -3 1416.36   31.00
  -7  -4   3 1428.26   32.50
  -7  -4   3 1392.56   33.10
   7  -4  -3 1363.86   34.40
  -7  -4   3 1387.16   39.60
   7  -4  -3 1404.36   40.10
   7   4  -4  750.42   28.00
  -7   4   4  728.83   22.00
  -7   4   4  688.03   23.50
   7  -4   4  655.23   18.70
   7   4  -4  701.73   20.10
   7   4  -4  681.63   22.10
  -7   4   4  724.73   21.60
  -7   4   4  677.13   24.40
   7   4  -4  666.63   23.50
  -7   4   4  695.73   20.30
   7   4  -4  690.63   21.30
  -7  -4   4  725.13   26.70
   7  -4  -4  701.23   22.80
   7  -4  -4  686.23   21.30
   7  -4  -4  683.23   27.60
  -7  -4   4  694.33   21.10
   7   4   4  709.73   16.60
  -7  -4   4  716.13   21.30
  -7  -4   4  686.53   20.40
   7  -4  -4  716.73   21.60
  -7   4  -4  694.03   19.00
  -7  -4   4  674.83   18.90
   7   4  -5  390.66   19.10
  -7   4   5  368.86   15.50
  -7  -4  -5  367.66   11.50
   7   4  -5  378.16   16.00
  -7   4   5  393.46   15.10
  -7   4   5  392.16   17.00
  -7   4   5  386.96   18.90
   7   4  -5  391.26   14.60
   7   4  -5  361.26   16.50
  -7   4   5  394.96   15.50
   7   4  -5  378.06   22.10
  -7  -4   5  383.86   13.20
   7  -4  -5  388.26   16.10
  -7   4  -5  391.26   13.70
  -7  -4   5  369.66   18.80
  -7  -4   5  373.56   15.90
   7  -4  -5  396.76   22.90
  -7  -4   5  397.46   20.30
   7  -4  -5  396.86   16.50
   7  -4  -5  363.16   16.80
  -7  -4   5  370.16   15.10
   7   4  -6  445.46   19.50
  -7   4   6  448.56   17.60
  -7   4   6  470.25   17.60
   7   4  -6  436.06   22.90
  -7   4   6  448.66   17.10
  -7  -4  -6  443.66   13.40
  -7   4   6  455.45   17.20
   7   4  -6  409.16   18.30
   7   4  -6  445.16   16.60
  -7   4   6  437.36   20.80
   7   4  -6  452.65   25.70
   7  -4  -6  452.95   20.30
  -7  -4   6  455.75   18.60
  -7   4  -6  431.46   15.60
   7  -4  -6  478.55   18.70
  -7  -4   6  452.05   19.10
  -7  -4   6  460.75   17.60
   7  -4  -6  488.05   27.00
   7  -4  -6  459.65   18.60
  -7  -4   6  448.36   20.80
  -7   4  -6  441.16   15.80
   7  -4  -6  439.26   17.20
  -7  -4   6  439.76   14.20
   7   4  -7  651.93   24.50
   7   4  -7  634.14   25.70
  -7   4   7  695.73   27.00
  -7  -4  -7  653.63   18.20
   7   4  -7  704.03   33.20
  -7   4   7  694.13   22.40
  -7   4   7  640.34   20.70
   7   4  -7  638.64   21.30
  -7   4   7  656.63   20.80
  -7  -4   7  650.53   23.40
  -7   4  -7  683.33   21.10
   7  -4  -7  664.23   23.10
   7  -4  -7  660.53   24.10
  -7   4  -7  662.13   21.20
  -7  -4   7  653.13   23.00
   7  -4  -7  692.13   23.70
   7  -4  -7  685.53   34.90
   7  -4  -7  636.84   25.80
  -7   4   8   16.10   10.90
  -7  -4  -8   16.60    6.30
   7   4  -8    5.20   15.80
  -7   4   8   16.40    7.90
   7   4  -8   18.00    8.70
   7   4  -8  -14.50    9.50
   7   4  -8    9.40    9.00
  -7   4   8    9.10    7.20
   7   4  -8    7.90    6.70
   7  -4  -8   22.40    8.50
  -7  -4   8   12.60    7.90
   7  -4  -8    7.60    8.10
   7  -4  -8   12.60    7.80
   7  -4  -8    9.00   17.60
  -7  -4   8   -3.80    7.30
  -7   4  -8    1.50    6.20
   7  -4  -8    9.10   10.30
  -7   4  -8   10.20    6.30
   7   4  -9  619.94   28.10
  -7   4   9  669.63   26.40
   7   4  -9  609.64   30.80
   7   4  -9  602.74   23.50
   7   4  -9  589.74   42.10
  -7  -4  -9  619.44   20.40
   7   4  -9  594.04   28.10
   7  -4  -9  616.04   25.70
  -7   4  -9  644.14   24.50
   7  -4  -9  599.84   30.90
  -7  -4   9  601.94   26.20
  -7   4  -9  630.04   23.90
   7  -4  -9  631.94   27.20
   7  -4  -9  658.13   26.80
   7  -4  -9  677.33   46.30
   8   4   0 4892.21   91.19
  -8   4   0 5031.00   95.19
   8  -4   0 5027.60   99.39
   8  -4   0 4945.01   92.89
  -8  -4   0 4831.32   92.79
   8  -4   0 4923.91   92.99
   8   4   0 4814.32   90.99
  -8   4   0 4869.51   98.89
   8   4   0 5002.80   94.19
  -8  -4   0 4975.10   92.99
   8   4   0 5109.39   97.79
  -8   4   0 5065.09   98.29
  -8  -4   0 4923.21   91.29
  -8  -4   0 4937.21   92.89
  -8  -4   0 4954.30  101.19
   8  -4   0 5025.80   93.49
  -8   4   0 4838.52   92.19
   8   4   0 4971.20   95.59
   8  -4   1  122.69    7.80
  -8  -4  -1  125.69    6.70
  -8   4   1  125.89   11.20
   8   4  -1  120.79    7.30
   8   4  -1  150.68   11.80
  -8  -4  -1  109.39   10.70
  -8   4   1  120.69    7.60
   8   4  -1  101.09    9.20
   8   4  -1  119.59    7.40
   8  -4   1  110.69   10.00
  -8  -4  -1  101.89    7.10
  -8   4   1  120.09    9.00
  -8   4   1  110.59    7.50
   8   4  -1  117.39    8.50
  -8  -4  -1  117.69    7.50
   8  -4   1  111.89    6.40
   8  -4   1  121.19    7.10
  -8   4   1   96.29   10.90
  -8  -4  -1  124.09    7.30
   8  -4   1  116.39    7.60
   8  -4  -1  125.19    8.40
  -8  -4   1  128.89   12.70
  -8  -4   1  122.99    7.60
   8  -4  -1  117.79    8.30
  -8  -4   1  123.89    7.40
   8  -4  -1  116.29   12.00
   8   4   1  114.59    7.60
   8   4   1  120.49    8.70
  -8   4  -1  112.69    7.00
  -8  -4   1  121.49    8.00
   8  -4  -1  123.09    8.70
  -8   4  -1  107.19    9.70
   8   4   1  121.09    9.20
  -8   4  -1  110.19   10.40
   8   4   1  123.59    6.50
  -8   4  -1  116.49    8.50
  -8  -4   1  126.19    8.40
  -8  -4  -2    3.50    2.90
   8   4  -2   -1.90    2.60
  -8   4   2   -1.30    2.80
  -8   4   2   -0.40    3.50
   8  -4   2    0.40    2.10
   8   4  -2    2.90    3.80
  -8  -4  -2   -2.10    2.50
  -8  -4  -2    3.80    2.40
   8   4  -2    2.40    5.40
  -8   4   2    0.30    5.30
   8  -4   2    0.90    2.50
  -8  -4  -2    0.10    2.40
  -8   4   2    3.00    3.30
  -8  -4  -2    2.70    4.90
   8  -4   2    2.80    2.80
   8   4  -2   -1.70    4.50
  -8   4   2    8.10    5.20
   8   4  -2    4.80    3.10
   8  -4  -2    1.20    3.80
  -8   4  -2    2.10    2.40
   8  -4  -2    3.10    6.00
  -8  -4   2    5.70    5.80
  -8   4  -2   -0.70    4.80
   8  -4  -2    2.50    3.60
   8   4   2    3.50    2.10
   8   4   2    1.40    4.70
  -8  -4   2   -0.10    2.70
  -8   4  -2    3.60    4.30
   8  -4  -2    1.30    3.50
  -8  -4   2   -1.50    3.10
[truncated: 15,472,634 more chars]
